# Supplementary material for: Plant DNA metabarcoding of lake sediments: How does it represent the contemporary vegetation
Source: PLoS One. 2018 Apr 17;13(4):e0195403. doi: 10.1371/journal.pone.0195403 (PMC5903670; doi:10.1371/journal.pone.0195403)
Supplement: S3 Table — True positive (TP, defined as species also detected in vegetation surveys thus lower than the numbers given in Table 2) and False Positives (FP, defined as species not found in the regional flora; including 15 potential food plants) per lake and in total. The criteria used in this study, which gives the highest ratio between TP kept and FP lost, is shown in bold. 1) Minimum number of reads in lake samples, 2) minimum number of PCR repeats in lake samples, 3) “1” if occurring in more than 1 PCR repeat of negative control samples, 4) “1” if number of PCR repeats in lake sample > PCR repeats in negative control samples, 5) “1” if mean number of reads in lake samples > mean number of reads in negative control samples. The lakes names are A-tjern (A-tj), Brennskogtjørna (Bren), Einletvatnet (Einl), Finnvatnet (Finn), Gauptjern (Gaup), Jula Jávri (Jula), Lakselvhøgda (Laks), Lauvås (Lauv), Øvre Æråsvatnet (Ovre), Paulan Jávri (Paul), and Rottjern (Rott). (XLSX) [file pone.0195403.s004.xlsx]

## Sheet: Sheet1
S3 Table. Effect of different filtering criteria on the number of True Positives. True positive (TP, defined as species also detected in vegetation surveys thus lower than the numbers given in Table 2) and False Positives (FP, defined as species not found in the regional flora; including 15 potential food plants) per lake and in total. The criteria used in this study, which gives the highest rati…
Filter criteria					A-tj		Bren		Einl		Finn		Gaup		Jula		Laks		Lauv		Ovre		Paul		Rott		Total TP	Total FP	TP kept / FP lost
1	2	3	4	5	TP	FP	TP	FP	TP	FP	TP	FP	TP	FP	TP	FP	TP	FP	TP	FP	TP	FP	TP	FP	TP	FP
10	2	0	0	1	26	2	19	3	23	2	13	0	20	1	6	2	10	2	12	1	22	2	12	0	20	3	183	18	0.68
10	2	0	1	1	26	2	19	3	23	2	13	0	20	1	6	2	10	2	12	1	22	2	12	0	20	3	183	18	0.68
5	3	0	1	0	21	0	18	0	21	0	13	0	16	0	6	0	10	0	10	0	20	0	11	0	17	0	163	0	0.67
5	2	0	1	1	26	2	20	3	23	2	13	0	20	1	6	2	10	2	12	2	23	3	12	0	20	3	185	20	0.67
5	2	0	0	1	26	2	20	3	23	2	13	0	20	1	6	2	10	2	12	2	23	3	12	0	20	3	185	20	0.67
10	3	0	1	0	21	0	17	0	21	0	13	0	16	0	6	0	10	0	10	0	19	0	11	0	17	0	161	0	0.66
10	2	0	1	0	28	4	21	4	25	4	13	2	21	1	7	4	10	4	12	1	23	4	13	2	21	4	194	34	0.65
10	3	0	0	0	21	0	17	0	21	0	13	0	16	1	6	1	10	1	10	0	19	1	11	1	17	1	161	6	0.64
5	3	0	0	0	21	0	18	1	21	0	13	0	16	1	6	1	10	1	10	0	20	1	11	1	17	1	163	7	0.64
10	2	1	0	1	25	2	18	3	22	2	12	0	19	1	5	2	9	2	12	1	21	2	11	0	19	3	173	18	0.64
10	2	1	1	1	25	2	18	3	22	2	12	0	19	1	5	2	9	2	12	1	21	2	11	0	19	3	173	18	0.64
5	2	1	0	1	25	2	19	3	22	2	12	0	19	1	5	2	9	2	12	2	22	3	11	0	19	3	175	20	0.64
5	2	1	1	1	25	2	19	3	22	2	12	0	19	1	5	2	9	2	12	2	22	3	11	0	19	3	175	20	0.64
5	3	1	0	0	20	0	17	0	20	0	12	0	15	0	5	0	9	0	10	0	19	0	10	0	16	0	153	0	0.63
5	3	1	1	0	20	0	17	0	20	0	12	0	15	0	5	0	9	0	10	0	19	0	10	0	16	0	153	0	0.63
5	3	0	1	1	20	0	16	0	20	0	13	0	15	0	5	0	10	0	10	0	19	0	10	0	16	0	154	0	0.63
5	3	0	0	1	20	0	16	0	20	0	13	0	15	0	5	0	10	0	10	0	19	0	10	0	16	0	154	0	0.63
10	3	1	0	0	20	0	16	0	20	0	12	0	15	0	5	0	9	0	10	0	18	0	10	0	16	0	151	0	0.62
10	3	1	1	0	20	0	16	0	20	0	12	0	15	0	5	0	9	0	10	0	18	0	10	0	16	0	151	0	0.62
10	3	0	1	1	20	0	15	0	20	0	13	0	15	0	5	0	10	0	10	0	18	0	10	0	16	0	152	0	0.62
10	3	0	0	1	20	0	15	0	20	0	13	0	15	0	5	0	10	0	10	0	18	0	10	0	16	0	152	0	0.62
5	2	0	1	0	28	5	22	4	25	4	13	3	21	1	7	4	10	5	12	3	24	5	13	2	21	5	196	41	0.62
10	2	1	0	0	27	4	20	4	24	4	12	2	20	1	6	4	9	4	12	1	22	4	12	2	20	4	184	34	0.61
10	2	1	1	0	27	4	20	4	24	4	12	2	20	1	6	4	9	4	12	1	22	4	12	2	20	4	184	34	0.61
5	3	1	0	1	19	0	15	0	19	0	12	0	14	0	4	0	9	0	10	0	18	0	9	0	15	0	144	0	0.59
5	3	1	1	1	19	0	15	0	19	0	12	0	14	0	4	0	9	0	10	0	18	0	9	0	15	0	144	0	0.59
5	2	1	0	0	27	5	21	4	24	4	12	3	20	1	6	4	9	5	12	3	23	5	12	2	20	5	186	41	0.59
5	2	1	1	0	27	5	21	4	24	4	12	3	20	1	6	4	9	5	12	3	23	5	12	2	20	5	186	41	0.59
10	2	0	0	0	28	5	21	4	25	4	13	2	21	3	7	5	10	6	12	2	23	7	13	3	21	5	194	46	0.59
10	3	1	0	1	19	0	14	0	19	0	12	0	14	0	4	0	9	0	10	0	17	0	9	0	15	0	142	0	0.58
10	3	1	1	1	19	0	14	0	19	0	12	0	14	0	4	0	9	0	10	0	17	0	9	0	15	0	142	0	0.58
5	2	0	0	0	28	6	22	5	25	4	13	3	21	3	7	6	10	7	12	5	24	8	13	3	21	6	196	56	0.55
10	1	0	1	1	27	4	22	9	26	7	15	3	22	5	7	11	10	5	12	6	28	6	20	2	20	10	209	68	0.53
5	1	0	1	1	27	5	23	9	27	6	15	4	22	6	7	10	10	6	12	7	28	7	20	2	20	9	211	71	0.53
10	1	1	1	1	26	4	21	9	25	7	14	3	21	5	6	11	9	5	12	6	27	6	19	2	19	10	199	68	0.51
5	1	1	1	1	26	5	22	9	26	6	14	4	21	6	6	10	9	6	12	7	27	7	19	2	19	9	201	71	0.5
10	1	1	0	1	26	4	21	9	25	7	14	5	22	5	6	11	9	6	12	7	28	7	21	3	19	13	203	77	0.48
10	1	0	0	1	27	6	22	9	26	7	15	5	23	5	7	11	10	6	12	8	29	7	22	4	20	14	213	82	0.48
10	1	0	1	0	29	6	24	10	28	9	15	5	23	5	8	13	10	7	12	6	29	8	21	4	21	11	220	84	0.48
10	1	1	1	0	28	6	23	10	27	9	14	5	22	5	7	13	9	7	12	6	28	8	20	4	20	11	210	84	0.46
5	1	1	0	1	26	5	22	9	26	7	14	6	22	6	6	11	9	7	12	8	28	8	21	3	19	13	205	83	0.45
5	1	0	0	1	27	7	23	9	27	7	15	6	23	6	7	11	10	7	12	9	29	8	22	4	20	14	215	88	0.45
5	1	0	1	0	29	8	25	10	29	8	15	7	23	6	8	12	10	9	12	8	29	9	21	4	21	11	222	92	0.45
5	1	1	1	0	28	8	24	10	28	8	14	7	22	6	7	12	9	9	12	8	28	9	20	4	20	11	212	92	0.43
10	1	1	0	0	29	8	23	12	27	11	14	10	24	7	7	16	9	12	12	9	30	11	24	8	20	18	219	122	0.29
5	1	1	0	0	29	9	24	12	28	11	14	11	24	8	7	18	9	13	12	10	30	13	24	8	20	18	221	131	0.25
10	1	0	0	0	30	11	24	12	28	11	15	10	25	9	8	17	10	14	12	11	31	14	25	10	21	20	229	139	0.22
5	1	0	0	0	30	12	25	13	29	11	15	11	25	10	8	20	10	15	12	13	31	16	25	10	21	20	231	151	0.16
1	1	0	0	0	30	14	25	14	29	14	16	12	26	10	9	23	12	18	14	16	33	21	26	11	24	28	244	181	0

## Sheet: Sheet5
					A-tj		Bren		Einl		Finn		Gaup		Jula		Laks		Lauv		Ovre		Paul		Rott		Total	Total
Min. reads	Min. PCR repeats in lakes	Max. PCR repeats in blank	PCR repeats lakes > PCR repeats blanks	Mean reads lakes > mean reads blanks	TP	FP	TP	FP	TP	FP	TP	FP	TP	FP	TP	FP	TP	FP	TP	FP	TP	FP	TP	FP	TP	FP	Total TP	Total FP	TP / FP	TP kept / FP lost
10	2	0	1	1	26	2	19	3	23	2	13	0	20	1	6	2	10	2	12	1	22	2	12	0	20	3	183	18	10.17	0.68
10	2	0	0	1	26	2	19	3	23	2	13	0	20	1	6	2	10	2	12	1	22	2	12	0	20	3	183	18	10.17	0.68
5	3	0	1	0	21	0	18	0	21	0	13	0	16	0	6	0	10	0	10	0	20	0	11	0	17	0	163	0	163	0.67
5	2	0	1	1	26	2	20	3	23	2	13	0	20	1	6	2	10	2	12	2	23	3	12	0	20	3	185	20	9.25	0.67
5	2	0	0	1	26	2	20	3	23	2	13	0	20	1	6	2	10	2	12	2	23	3	12	0	20	3	185	20	9.25	0.67
10	3	0	1	0	21	0	17	0	21	0	13	0	16	0	6	0	10	0	10	0	19	0	11	0	17	0	161	0	161	0.66
10	2	0	1	0	28	4	21	4	25	4	13	2	21	1	7	4	10	4	12	1	23	4	13	2	21	4	194	34	5.71	0.65
10	3	0	0	0	21	0	17	0	21	0	13	0	16	1	6	1	10	1	10	0	19	1	11	1	17	1	161	6	26.83	0.64
5	3	0	0	0	21	0	18	1	21	0	13	0	16	1	6	1	10	1	10	0	20	1	11	1	17	1	163	7	23.29	0.64
10	2	1	0	1	25	2	18	3	22	2	12	0	19	1	5	2	9	2	12	1	21	2	11	0	19	3	173	18	9.61	0.64
10	2	1	1	1	25	2	18	3	22	2	12	0	19	1	5	2	9	2	12	1	21	2	11	0	19	3	173	18	9.61	0.64
5	2	1	0	1	25	2	19	3	22	2	12	0	19	1	5	2	9	2	12	2	22	3	11	0	19	3	175	20	8.75	0.64
5	2	1	1	1	25	2	19	3	22	2	12	0	19	1	5	2	9	2	12	2	22	3	11	0	19	3	175	20	8.75	0.64
5	3	1	0	0	20	0	17	0	20	0	12	0	15	0	5	0	9	0	10	0	19	0	10	0	16	0	153	0	153	0.63
5	3	1	1	0	20	0	17	0	20	0	12	0	15	0	5	0	9	0	10	0	19	0	10	0	16	0	153	0	153	0.63
5	3	0	1	1	20	0	16	0	20	0	13	0	15	0	5	0	10	0	10	0	19	0	10	0	16	0	154	0	154	0.63
5	3	0	0	1	20	0	16	0	20	0	13	0	15	0	5	0	10	0	10	0	19	0	10	0	16	0	154	0	154	0.63
10	3	1	0	0	20	0	16	0	20	0	12	0	15	0	5	0	9	0	10	0	18	0	10	0	16	0	151	0	151	0.62
10	3	1	1	0	20	0	16	0	20	0	12	0	15	0	5	0	9	0	10	0	18	0	10	0	16	0	151	0	151	0.62
10	3	0	1	1	20	0	15	0	20	0	13	0	15	0	5	0	10	0	10	0	18	0	10	0	16	0	152	0	152	0.62
10	3	0	0	1	20	0	15	0	20	0	13	0	15	0	5	0	10	0	10	0	18	0	10	0	16	0	152	0	152	0.62
5	2	0	1	0	28	5	22	4	25	4	13	3	21	1	7	4	10	5	12	3	24	5	13	2	21	5	196	41	4.78	0.62
10	2	1	0	0	27	4	20	4	24	4	12	2	20	1	6	4	9	4	12	1	22	4	12	2	20	4	184	34	5.41	0.61
10	2	1	1	0	27	4	20	4	24	4	12	2	20	1	6	4	9	4	12	1	22	4	12	2	20	4	184	34	5.41	0.61
5	3	1	0	1	19	0	15	0	19	0	12	0	14	0	4	0	9	0	10	0	18	0	9	0	15	0	144	0	144	0.59
5	3	1	1	1	19	0	15	0	19	0	12	0	14	0	4	0	9	0	10	0	18	0	9	0	15	0	144	0	144	0.59
5	2	1	0	0	27	5	21	4	24	4	12	3	20	1	6	4	9	5	12	3	23	5	12	2	20	5	186	41	4.54	0.59
5	2	1	1	0	27	5	21	4	24	4	12	3	20	1	6	4	9	5	12	3	23	5	12	2	20	5	186	41	4.54	0.59
10	2	0	0	0	28	5	21	4	25	4	13	2	21	3	7	5	10	6	12	2	23	7	13	3	21	5	194	46	4.22	0.59
10	3	1	0	1	19	0	14	0	19	0	12	0	14	0	4	0	9	0	10	0	17	0	9	0	15	0	142	0	142	0.58
10	3	1	1	1	19	0	14	0	19	0	12	0	14	0	4	0	9	0	10	0	17	0	9	0	15	0	142	0	142	0.58
5	2	0	0	0	28	6	22	5	25	4	13	3	21	3	7	6	10	7	12	5	24	8	13	3	21	6	196	56	3.5	0.55
10	1	0	1	1	27	4	22	9	26	7	15	3	22	5	7	11	10	5	12	6	28	6	20	2	20	10	209	68	3.07	0.53
5	1	0	1	1	27	5	23	9	27	6	15	4	22	6	7	10	10	6	12	7	28	7	20	2	20	9	211	71	2.97	0.53
10	1	1	1	1	26	4	21	9	25	7	14	3	21	5	6	11	9	5	12	6	27	6	19	2	19	10	199	68	2.93	0.51
5	1	1	1	1	26	5	22	9	26	6	14	4	21	6	6	10	9	6	12	7	27	7	19	2	19	9	201	71	2.83	0.5
10	1	1	0	1	26	4	21	9	25	7	14	5	22	5	6	11	9	6	12	7	28	7	21	3	19	13	203	77	2.64	0.48
10	1	0	0	1	27	6	22	9	26	7	15	5	23	5	7	11	10	6	12	8	29	7	22	4	20	14	213	82	2.6	0.48
10	1	0	1	0	29	6	24	10	28	9	15	5	23	5	8	13	10	7	12	6	29	8	21	4	21	11	220	84	2.62	0.48
10	1	1	1	0	28	6	23	10	27	9	14	5	22	5	7	13	9	7	12	6	28	8	20	4	20	11	210	84	2.5	0.46
5	1	1	0	1	26	5	22	9	26	7	14	6	22	6	6	11	9	7	12	8	28	8	21	3	19	13	205	83	2.47	0.45
5	1	0	0	1	27	7	23	9	27	7	15	6	23	6	7	11	10	7	12	9	29	8	22	4	20	14	215	88	2.44	0.45
5	1	0	1	0	29	8	25	10	29	8	15	7	23	6	8	12	10	9	12	8	29	9	21	4	21	11	222	92	2.41	0.45
5	1	1	1	0	28	8	24	10	28	8	14	7	22	6	7	12	9	9	12	8	28	9	20	4	20	11	212	92	2.3	0.43
10	1	1	0	0	29	8	23	12	27	11	14	10	24	7	7	16	9	12	12	9	30	11	24	8	20	18	219	122	1.8	0.29
5	1	1	0	0	29	9	24	12	28	11	14	11	24	8	7	18	9	13	12	10	30	13	24	8	20	18	221	131	1.69	0.25
10	1	0	0	0	30	11	24	12	28	11	15	10	25	9	8	17	10	14	12	11	31	14	25	10	21	20	229	139	1.65	0.22
5	1	0	0	0	30	12	25	13	29	11	15	11	25	10	8	20	10	15	12	13	31	16	25	10	21	20	231	151	1.53	0.16
1	1	0	0	0	30	14	25	14	29	14	16	12	26	10	9	23	12	18	14	16	33	21	26	11	24	28	244	181	1.35	0
