# Supplementary material for: Plant DNA metabarcoding of lake sediments: How does it represent the contemporary vegetation
Source: PLoS One. 2018 Apr 17;13(4):e0195403. doi: 10.1371/journal.pone.0195403 (PMC5903670; doi:10.1371/journal.pone.0195403)
Supplement: S4 Table — All DNA reads that have 100% match to the reference libraries and have been removed during the second last step of filtering (see S2 Table). (XLSX) [file pone.0195403.s005.xlsx]

## Sheet: Sheet1
id	family_name	genus_name	Taxa_match	species_name	A-tj	Bren	Einl	Finn	Gaup	Jula	Laks	Lauv	Ovre	Paul	Rott	Extraction_Blanks	PCR_Blanks	sequence
HWI-D00104_219_C42RDACXX_1_1103_7401_55990_CONS_SUB_SUB_CMP	Aceraceae	Acer	NA	NA	0	0	0	3193	0	0	0	0	0	0	0	0	18	atcctgttttacgagaataaaacaaagcaaacaagggttcagaaagcgagaaaagg
HWI-D00104_219_C42RDACXX_1_1110_19255_5193_CONS_SUB_SUB	Actinidiaceae	Actinidia	NA	NA	0	0	0	0	0	0	0	0	0	45	85	50	0	atcctttttttcgaaaacaaacaaagattcagaaagcgaaaataaaacaag
HWI-D00104_219_C42RDACXX_1_1207_9133_53809_CONS_SUB_SUB_CMP	Alliaceae	Allium	All_sch	NA	0	0	0	0	0	0	0	0	0	132	0	0	0	atctttcttttttgaaaaacaagggtttaaaaaagagaataaaaaag
HWI-D00104_219_C42RDACXX_1_1107_19379_94312_CONS_SUB_SUB	Alliaceae	Allium	All_sch	NA	325	0	0	0	0	0	0	17	0	0	0	0	0	atctttattttttgaaaaacaagggtttaaaaaagagaataaaaaag
HWI-D00104_219_C42RDACXX_1_1102_5381_38996_CONS_SUB_SUB_CMP	Amaranthaceae	Beta	NA	Beta vulgaris	0	0	0	0	0	0	0	0	0	0	0	103	0	ctccttttttcaaaagaaaaaaaataaggattccgaaaacaagaataaaaaaaaag
HWI-D00104_219_C42RDACXX_1_1101_1985_86905_CONS_SUB_SUB	Anacardiaceae	Anacardium	NA	Anacardium occidentale	0	0	0	0	0	0	0	0	0	263	0	0	0	atcctattttacgagaacaaaaacaaacagggggtcagaacgggagaaaaaaaag
HWI-D00104_219_C42RDACXX_1_1106_14132_48865_CONS_SUB_SUB	Anacardiaceae	NA	NA	NA	0	0	0	0	0	0	0	27	0	0	786	0	0	atcctattttacgagaacaaaaacaaacaaggggtcagaacgggagaaaaaaag
HWI-D00104_219_C42RDACXX_1_1208_8838_93940_CONS_SUB_SUB_CMP	Annonaceae	NA	NA	NA	0	6	0	0	0	0	0	0	0	0	1	96	0	atcctgtgttcagaaaacaaggttcagaaagcgagaatcaaaaaag
HWI-D00104_219_C42RDACXX_1_1112_10899_88511_CONS_SUB_SUB	Annonaceae	NA	NA	NA	0	0	0	0	32	0	0	0	0	0	0	0	0	atcctatgttcagaaaacaaggttcagaaagcacgaataaaaaaaag
HWI-D00104_219_C42RDACXX_1_1105_12718_32356_CONS_SUB_SUB	Apiaceae	Anthriscus	Ant_syl	Anthriscus sylvestris	0	0	0	0	389	0	0	0	0	0	0	0	0	atcctattttttccaaaaacaaacaaaggcccagaaggtgaaaaaag
HWI-D00104_219_C42RDACXX_1_1101_1235_6177_CONS_SUB_SUB_CMP	Apiaceae	Astrantia	NA	NA	0	0	0	0	0	0	0	0	0	0	0	57989	0	atcctgttttccaaaaacaaacaaaggttcagaaggtgaaaaaag
HWI-D00104_219_C42RDACXX_1_1101_16424_25419_CONS_SUB_SUB	Apiaceae	NA	Ang_arc	NA	0	3546	28	0	0	0	0	0	197	113	3206	66	0	atcctattttccaaaaacaaacaaaggcccagaaggtgaaaaaag
HWI-D00104_219_C42RDACXX_1_1109_9744_85170_CONS_SUB_SUB	Apiaceae	NA	Ang_syl	NA	0	0	0	615	0	0	0	0	0	0	0	0	0	atcctattttccaaaaacaaacaaaggcccataaggtgaaaaaag
HWI-D00104_219_C42RDACXX_1_1102_19124_19964_CONS_SUB_SUB	Apocynaceae	Aspidosperma	NA	NA	0	720	16	50	133	0	0	0	0	0	17	0	0	atcctgttttccaaaaacaagggttcagaaaacgaaaaaag
HWI-D00104_219_C42RDACXX_1_1214_8080_23821_CONS_SUB_SUB	Apocynaceae	NA	NA	NA	0	0	0	0	34	0	0	0	0	0	0	0	0	atcctattttccacaaacaaaggttcagaaaacaag
HWI-D00104_219_C42RDACXX_1_1111_4038_35325_CONS_SUB_SUB	Apocynaceae	NA	NA	NA	0	0	26	0	0	53	0	10	2	0	0	1	71	atcctgttttccacaaacaagggttcagaaaacgaaaaaag
HWI-D00104_219_C42RDACXX_1_1113_13605_78871_CONS_SUB_SUB_CMP	Apocynaceae	NA	NA	NA	0	0	0	0	0	0	0	0	0	0	161	37	0	atcctattttccacaaacaaaggttcagaaaatgaaaacaag
HWI-D00104_219_C42RDACXX_1_1110_19220_34211_CONS_SUB_SUB	Apocynaceae	NA	NA	NA	0	0	0	0	0	0	0	0	0	0	0	0	40	atcccgttttccacaaacaaaggttcagaaaacgaaaaaag
HWI-D00104_219_C42RDACXX_1_1110_6519_92141_CONS_SUB_SUB	Aquifoliaceae	NA	NA	NA	0	0	40	0	0	0	0	0	0	0	0	0	0	atcctattttccgaaaacaaagcgaaaatcaaaag
HWI-D00104_219_C42RDACXX_1_1310_15591_16993_CONS_SUB_SUB	Araceae	NA	NA	NA	0	33	17	0	0	0	0	0	0	0	0	0	0	atccttgttttgagaaaaag
HWI-D00104_219_C42RDACXX_1_1115_4522_67524_CONS_SUB_SUB_CMP	Araceae	NA	NA	NA	0	8	0	0	0	0	0	0	28	0	19	0	0	atccttgttttgagaaaaaag
HWI-D00104_219_C42RDACXX_1_1114_15441_41956_CONS_SUB_SUB_CMP	Araliaceae	Aralia	NA	Aralia spinosa	0	12	0	0	0	0	1	0	0	0	0	0	4	atcctgtcttccgaaaacaaacaaaggttcagaaggcgaaaaaagg
HWI-D00104_219_C42RDACXX_1_1101_12085_14782_CONS_SUB_SUB	Araliaceae	NA	NA	NA	5	1	0	0	448	0	158	0	9	0	15	7	1113	atcctgttttccgaaaacaaacaaaggttcagaaggcgaaaaaagg
HWI-D00104_219_C42RDACXX_1_1211_17159_66466_CONS_SUB_SUB	Arecaceae	Cocos	NA	Cocos nucifera	0	0	0	0	0	0	0	0	0	0	35	0	0	atctttattttgagaaaacaagggtttataaaactagaataaaaagg
HWI-D00104_219_C42RDACXX_1_1101_11399_2927_CONS_SUB_SUB_CMP	Arecaceae	NA	NA	NA	0	0	0	0	0	0	0	0	0	0	0	160615	0	atctttattttgataaaacaagggtttctatttataaaactagaataaaaaaag
HWI-D00104_219_C42RDACXX_1_1201_13695_32799_CONS_SUB_SUB	Asparagaceae	Asparagus	NA	NA	0	51	0	0	0	336	0	114	0	0	143	0	0	atctttatgtttagaaaaacaagggttttaatttaaaaactagaagaaaaagg
HWI-D00104_219_C42RDACXX_1_1212_2794_4303_CONS_SUB_SUB	Asteraceae	Achillea	Ach_mil	Achillea millefolium	0	0	0	0	325	0	0	0	0	0	0	0	0	atcacgttttccgaaaacaaacaaaggttaagaaagcgaaaagaaaaaaaa
HWI-D00104_219_C42RDACXX_1_1101_17389_10930_CONS_SUB_SUB	Asteraceae	Circium	Cir_het	NA	837	2217	0	0	41	7	0	0	96	128	6	43104	0	atcacgttttccgaaaacaaaggttcagaaagcgaaaatcaaaaag
HWI-D00104_219_C42RDACXX_1_1102_20439_8215_CONS_SUB_SUB	Asteraceae	Saussurea	Sau_alp	NA	1555	4585	0	0	1018	0	0	0	134	111	0	47	1	atcacgttttccgaaaacaaacaaaggttcagaaagcgaaaatccaaaag
HWI-D00104_219_C42RDACXX_1_1101_16333_22710_CONS_SUB_SUB_CMP	Asteraceae	Solidago	Sol_vir	NA	2	5025	594	0	8777	0	2	0	0	0	727	428	1	atcacgttttccgaaaacaagcaaaggttcagaaagcgaaaatcaaaaag
HWI-D00104_219_C42RDACXX_1_1101_7053_11871_CONS_SUB_SUB_CMP	Bignoniaceae	NA	NA	NA	0	49	0	0	36	7	0	0	0	62	63	0	55312	atccttttttctcaaaacaaaggttcagaaaaggaaaaaaag
HWI-D00104_219_C42RDACXX_1_1104_3556_82962_CONS_SUB_SUB_CMP	Bignoniaceae	NA	NA	NA	0	0	0	0	0	0	0	9	0	0	374	71	170	atccttttttctcaaaacaaaggttcagaaaaggaaaaaagg
HWI-D00104_219_C42RDACXX_1_1108_18983_8291_CONS_SUB_SUB	Boraginaceae	Cordia	NA	NA	0	33	0	0	0	0	0	88	0	0	6	0	0	atcctgttttccgaaaacaaagaaaggttcagaaagcgaaaaagg
HWI-D00104_219_C42RDACXX_1_1101_14529_4794_CONS_SUB_SUB	Brassicaceae	Cakile	Cak_mar	NA	0	777	0	268	965	55	0	0	5	16	0	180683	7	atcctgggttacgcgaacaaaccagagtttagaaagcgg
HWI-D00104_219_C42RDACXX_1_1101_13898_32456_CONS_SUB_SUB_CMP	Brassicaceae	NA	NA	NA	401	43	0	0	0	25	501	8	46	66	1705	9302	0	atcctgggttacgcgaacaaaacagagtttagaaagcgg
HWI-D00104_219_C42RDACXX_1_1102_6034_11262_CONS_SUB_SUB	Brassicaceae	NA	NA	NA	0	0	0	0	0	0	0	0	0	0	0	52	5271	atcctgggttacgcgaacaaaccagagtttaaaaagcgg
HWI-D00104_219_C42RDACXX_1_1101_17689_2875_CONS_SUB_SUB	Burseraceae	NA	NA	NA	0	68	0	0	0	5	0	0	0	0	1	108656	12	atcctgttttacgagaacaaacaagggttcagaacacgagaaaagg
HWI-D00104_219_C42RDACXX_1_2115_5213_37442_CONS_SUB_SUB_CMP	Cannabaceae	Cannabis	NA	Cannabis sativa	0	0	0	0	0	0	0	0	0	0	0	79	0	atccggttttctgaaaacaaacaaggattcagaaagcaataataaaaaagaatag
HWI-D00104_219_C42RDACXX_1_1101_3942_40952_CONS_SUB_SUB_CMP	Caryophyllaceae	Minuartia	Min_sp	NA	0	774	0	0	0	0	0	0	0	0	0	0	0	ctcctctttttttctccctttttcaaaagaaaaaaggattcagaaagcaagactaaaaaag
HWI-D00104_219_C42RDACXX_1_1207_8286_64613_CONS_SUB_SUB	Celastraceae	NA	NA	NA	0	0	0	0	0	45	0	0	0	0	0	0	0	atcctattgtccgaaaacaaagaaagattcagaaagcaagaataacacaag
HWI-D00104_219_C42RDACXX_1_1109_3101_63149_CONS_SUB_SUB_CMP	Celastraceae	NA	NA	NA	0	91	0	0	0	0	0	0	0	0	0	0	0	atcctattgtccgaaaacaaagaaagattcagaaagcaagaataacaccag
HWI-D00104_219_C42RDACXX_1_1102_20017_94245_CONS_SUB_SUB	Celastraceae	Parnassia	Par_pal	NA	418	280	0	0	0	0	0	0	0	0	0	0	0	atcctattttccaaaaacaaagaaaggttcagaaactaagaataaaactaaaacaaggg
HWI-D00104_219_C42RDACXX_1_1308_6144_23093_CONS_SUB_SUB	Chrysobalanaceae	Licania	NA	NA	0	0	0	23	0	0	0	0	0	0	0	0	0	atcctggtttccaaaaacaaaacaaggttcatacatatacataaagacggaataaaaaaaaag
HWI-D00104_219_C42RDACXX_1_1112_19263_88642_CONS_SUB_SUB	Combretaceae	Terminalia	NA	NA	0	0	0	0	0	77	0	7	0	0	107	1	10	atcctattttatgaaaaccaacaaaacaacaaagattcagaataaaaaaag
HWI-D00104_219_C42RDACXX_1_2111_6857_74628_CONS_SUB_SUB	Convolvulaceae	Cuscuta	NA	Cuscuta reflexa	0	0	0	0	0	0	0	0	0	0	0	0	39	atcctgttttacaaatttccaaaaacaaacaaaagttcaaaaaag
HWI-D00104_219_C42RDACXX_1_1101_17073_2243_CONS_SUB_SUB	Convolvulaceae	NA	NA	NA	0	474	4	0	154	35	140	0	50	82	1428	144039	398	atcctgttttccgaaaacaaacaaaagttcagaaaaaaag
HWI-D00104_219_C42RDACXX_1_1305_20787_18531_CONS_SUB_SUB_CMP	Cucurbitaceae	Cucumis	NA	NA	41	0	0	0	0	0	5	0	0	0	56	0	0	atccttttttccgaaaaaaaag
HWI-D00104_219_C42RDACXX_1_1313_12640_97760_CONS_SUB_SUB	Cucurbitaceae	NA	NA	NA	11	0	0	0	0	0	0	0	0	0	0	0	0	atcctttttccgaaaacaaaaaaagg
HWI-D00104_219_C42RDACXX_1_2309_4354_12580_CONS_SUB_SUB	Cucurbitaceae	NA	NA	NA	0	0	0	0	0	0	16	0	0	0	0	1	0	atcctttttccgaaaaaaaaaaagg
HWI-D00104_219_C42RDACXX_1_1312_12522_77138_CONS_SUB_SUB	Cucurbitaceae	NA	NA	NA	15	0	0	0	25	1	0	0	0	0	0	0	0	atcctttttccgaaaacaaaaaaaag
HWI-D00104_219_C42RDACXX_1_1101_1714_64226_CONS_SUB_SUB_CMP	Cucurbitaceae	NA	NA	NA	157	0	0	0	0	0	0	0	0	0	0	0	0	atcctttttccgaaaacaaaaaaaagg
HWI-D00104_219_C42RDACXX_1_1112_16342_61709_CONS_SUB_SUB_CMP	Cucurbitaceae	NA	NA	NA	1	0	0	0	69	34	17	0	0	0	44	0	0	atcctttttccgaaaacaaaaaaag
HWI-D00104_219_C42RDACXX_1_1101_10163_27857_CONS_SUB_SUB	Cupressaceae	Chamaecyparis	NA	Chamaecyparis lawsoniana	0	0	0	0	0	65	0	0	0	0	10305	0	127	atccgatttctagagacaacagtttcctttccgaaaaagg
HWI-D00104_219_C42RDACXX_1_2111_16345_21402_CONS_SUB_SUB_CMP	Cyperaceae	Carex	Car_paup	Carex paupercula	0	0	0	0	0	0	0	23	0	0	0	0	0	atcttctttttgataaaaaaaaaatatataaaatatttcttatttcaaataagaaataatattttttcttatctaatattaaa
HWI-D00104_219_C42RDACXX_1_1211_19516_75540_CONS_SUB_SUB	Cyperaceae	Carex	Car_sp	NA	0	0	0	0	0	0	0	0	0	75	0	0	0	atcttctttttgagaaaaagaaatatagaaaatatttcttatttcagataagaaagaataatatttcttatctaatattaaa
HWI-D00104_219_C42RDACXX_1_1115_13325_16777_CONS_SUB_SUB_CMP	Cyperaceae	Carex	Car_sp	NA	0	150	0	0	0	31	0	13	23	2	0	0	0	atcttctttttgagaaaaagaaatatataaaatatttcttatttcagataagaaataatattttttcttatctaatattaaa
HWI-D00104_219_C42RDACXX_1_1201_11757_66548_CONS_SUB_SUB	Cyperaceae	Carex	Car_vag	Carex vaginata	0	109	0	0	0	0	0	0	0	29	0	0	0	atcttctttttgataaaaagaaatatatcaaatatttcttatttaagataagaaataatattttttcttatctaatattaaa
HWI-D00104_219_C42RDACXX_1_2208_14704_81478_CONS_SUB_SUB	Cyperaceae	Eriophorum	Eri_sp	NA	0	0	8	0	0	0	0	0	20	0	0	0	0	atctttcattttgagaaaatgagagatataaaatatctcttatttattataagaaataaaatatttcttatctaatattaaa
HWI-D00104_219_C42RDACXX_1_1213_12182_82953_CONS_SUB_SUB_CMP	Diapensiaceae	Diapensia	Dia_lap	Diapensia lapponica	0	199	0	0	0	0	0	0	0	0	0	0	0	atcctgtttttcgaaaacaaagaaagattcagaaagcgaaaaaaaag
HWI-D00104_219_C42RDACXX_1_2309_17468_49202_CONS_SUB_SUB	Ericaceae	Arctostaphylos	Arc_uva	Arctostaphylos uva-ursi	0	20	0	0	0	0	0	0	0	0	0	0	0	atctttttttttttttcgaaaataaagaaagattcagaaagcgaaaaaaaag
HWI-D00104_219_C42RDACXX_1_1102_11116_42005_CONS_SUB_SUB	Ericaceae	Arctostaphylos	Arc_uva	Arctostaphylos uva-ursi	4	204	0	0	0	0	0	0	0	1	0	0	0	atcttttttttttttcgaaaataaagaaagattcagaaagcgaaaaaaaag
HWI-D00104_219_C42RDACXX_1_1108_4944_63833_CONS_SUB_SUB	Ericaceae	Arctous	Arc_alp	NA	141	803	25	0	0	0	0	0	16	30	0	0	0	atctttttttttcgaaaataaagaaagattcagaaagcgaaaaaaaag
HWI-D00104_219_C42RDACXX_1_2205_20647_25631_CONS_SUB_SUB	Ericaceae	Cassiope	Cas_tet	Cassiope lycopodioides	11	24	0	0	0	0	0	0	0	7	0	0	0	atctttttttttttcgctttcaaaatctttgtttgtttgcgaaaaaaaag
HWI-D00104_219_C42RDACXX_1_1101_2358_41502_CONS_SUB_SUB_CMP	Ericaceae	NA	NA	NA	1	33	0	0	0	0	0	0	0	0	0	0	0	atccttttttcgcaaacaaacaaagattccgaaagctaaaaaaag
HWI-D00104_219_C42RDACXX_1_1112_12569_93858_CONS_SUB_SUB_CMP	Ericaceae	Vaccinium	Vac_sp	NA	48	122	16	1	49	0	0	0	7	11	113	0	0	atccttttttttggcaaacaaataaagattccgaaagaaaaagg
HWI-D00104_219_C42RDACXX_1_1106_19594_60518_CONS_SUB_SUB	Ericaceae	Rhododendron	Rho_lap	Rhododendron lapponicum	0	253	0	0	0	0	0	0	0	0	0	0	0	atccttttttcgcaaacaaacaaagattccgaaagctaaaaaaaag
HWI-D00104_219_C42RDACXX_1_1214_5652_86450_CONS_SUB_SUB_CMP	Euphorbiaceae	Euphorbia	NA	Euphorbia maculata	0	0	0	0	0	0	0	0	0	0	0	106	0	atcctgttttccgaaaacagaaaaagtttcataaaaacagaaaaaaacaaggaag
HWI-D00104_219_C42RDACXX_1_1112_8010_18434_CONS_SUB_SUB	Euphorbiaceae	Hevea	NA	Hevea brasiliensis	4	69	0	0	0	0	303	0	25	0	0	42	0	atcctgttttccgaaaacaaacaaagtaaagacagaataaaaaaaaagggggg
HWI-D00104_219_C42RDACXX_1_1106_15066_11503_CONS_SUB_SUB_CMP	Fabaceae	Abarema	NA	Abarema jupunba	13	10	0	0	0	30	2	0	30	0	511	0	19	atcctgttttccgaaaaccaagaagagttcagaaagggagaaaaaaaaaag
HWI-D00104_219_C42RDACXX_1_1105_7124_91836_CONS_SUB_SUB_CMP	Fabaceae	Astragalus	Ast_sp	NA	0	707	0	0	0	0	0	0	0	0	0	0	0	atcctgctttccgaaaacaaaaaaataaaagttcagaaagttaaaattaaacaaaaaag
HWI-D00104_219_C42RDACXX_1_1311_3910_76279_CONS_SUB_SUB_CMP	Fabaceae	Bocoa	NA	NA	0	0	0	0	0	0	0	37	0	0	95	0	0	atcccgttttccgaaaacaaagaagagttcagaaagcgagaataaaaaaaag
HWI-D00104_219_C42RDACXX_1_1101_15856_3066_CONS_SUB_SUB	Fabaceae	Canavalia	NA	Canavalia ensiformis	138	456	165	173	84	0	74	27	238	0	674	573284	341796	atcctattttccgaagacaaagaaaagttcagaaagcgagaatataaaaag
HWI-D00104_219_C42RDACXX_1_2313_1311_87202_CONS_SUB_SUB	Fabaceae	Cercis	NA	NA	0	0	0	0	0	0	0	0	0	0	0	0	26	atcctgttttccgaaaacaaagaagagttcagaaagtgagaataaaaag
HWI-D00104_219_C42RDACXX_1_1315_1559_44208_CONS_SUB_SUB_CMP	Fabaceae	Dalbergia	NA	NA	0	0	0	0	0	0	0	81	0	0	0	0	0	atcccgttttctgaaagcaaagaaaagttaagaaagcgagaataaaaaaag
HWI-D00104_219_C42RDACXX_1_1102_10921_91557_CONS_SUB_SUB_CMP	Fabaceae	Diplotropis	NA	NA	0	502	0	0	0	0	0	0	0	113	0	346	0	atcctgttttccgaaaacaaagaaaagttcagaaagcgagaataaaaaag
HWI-D00104_219_C42RDACXX_1_1113_3377_39725_CONS_SUB_SUB_CMP	Fabaceae	Dipteryx	NA	NA	0	0	0	0	27	0	0	0	0	0	56	0	0	atcctgttttccgaaaacaaagaagagttcataaagcgagagtaaagtaaaaaag
HWI-D00104_219_C42RDACXX_1_1101_2819_7131_CONS_SUB_SUB	Fabaceae	Glycine	NA	NA	339	0	11	63	156	109	35	36	0	151	1325	104	240816	atcctgttttccgaaaacaaagaaaagttcataaagtgataataaaaaagg
HWI-D00104_219_C42RDACXX_1_1101_12802_74411_CONS_SUB_SUB	Fabaceae	Lens	NA	NA	79	0	0	0	0	0	0	0	0	10	0	0	0	atccttctttccgaaaacaaatcaaagttcagaaagtgaaaatcaaaaaag
HWI-D00104_219_C42RDACXX_1_1103_8433_56352_CONS_SUB_SUB	Fabaceae	Machaerium	NA	NA	0	40	2	0	2	0	0	0	0	0	814	0	0	atcccgttttccgaaagcaaagaaaagttaagaaaacgagaaaaag
HWI-D00104_219_C42RDACXX_1_1204_14483_19155_CONS_SUB_SUB	Fabaceae	Medicago	NA	Medicago sativa	0	0	0	0	63	0	0	0	0	0	0	0	0	atccttctttccgaaaacaaataaataaaagttcagaaagttaaaatcaaaaaag
HWI-D00104_219_C42RDACXX_1_1115_9582_32012_CONS_SUB_SUB	Fabaceae	Medicago	NA	Medicago polymorpha	287	0	0	0	0	0	0	0	0	0	0	0	0	atccttctttccgaaaagaaataaataaaagttcagaaagtgaaaatcaaaaaag
HWI-D00104_219_C42RDACXX_1_2306_2710_42050_CONS_SUB_SUB	Fabaceae	Mimosa	NA	NA	5	0	0	0	0	0	0	0	0	0	24	2	3	atcctgttttccgaaaaccaagaagagttcagaaagggagaatcaaaaaaaag
HWI-D00104_219_C42RDACXX_1_2113_10438_79616_CONS_SUB_SUB	Fabaceae	NA	NA	NA	0	0	0	0	0	0	0	0	0	0	1	0	33	atcctgttttccgaaaaccaagaagagtttagaaagggagaataaaaaaag
HWI-D00104_219_C42RDACXX_1_1116_11263_47112_CONS_SUB_SUB	Fabaceae	NA	NA	NA	0	0	0	0	0	0	0	0	0	0	2	0	26	atcctgttttccgaaaaccaagaagagttcagaaagggagaataaaaaag
HWI-D00104_219_C42RDACXX_1_1103_11604_98416_CONS_SUB_SUB	Fabaceae	NA	NA	NA	0	0	0	0	2	0	0	0	0	0	0	3	369	atcctgttttccgaaaaccaagaagagttcagaaagggagaataaaaaaag
HWI-D00104_219_C42RDACXX_1_1214_12183_60432_CONS_SUB_SUB	Fabaceae	NA	NA	NA	0	38	0	0	0	1	0	0	0	0	0	0	68	atcctgttttccgaaaaccaagaagagttcagaaagggagaataaaataaaaaaaaag
HWI-D00104_219_C42RDACXX_1_1101_15690_18179_CONS_SUB_SUB_CMP	Fabaceae	NA	NA	NA	0	2	0	0	0	0	0	59	0	0	0	30528	0	atcctgttttccgaaaacaaagaaaagttcagaaagcgagaataaaaaaag
HWI-D00104_219_C42RDACXX_1_1101_6213_2751_CONS_SUB_SUB	Fabaceae	NA	NA	NA	0	14	0	0	30	0	0	0	0	0	25	49	6004	atcctgttttccgaaaaccaagaagagttcagaaagggagaataaaaaaaag
HWI-D00104_219_C42RDACXX_1_1110_1315_75562_CONS_SUB_SUB	Fabaceae	NA	NA	NA	185	0	0	0	0	0	0	0	0	0	11	0	0	atcctgttttccgaaaaccaagaagagttcagaaagggagaatcaaaaaaaaaag
HWI-D00104_219_C42RDACXX_1_1108_8162_23118_CONS_SUB_SUB_CMP	Fabaceae	NA	NA	NA	71	0	0	0	0	0	0	0	0	0	127	12	0	atcctgttttccgaaaaccaagaagagttcagaaagggagaatcaaaaaaaaag
HWI-D00104_219_C42RDACXX_1_1101_11923_21423_CONS_SUB_SUB	Fabaceae	NA	NA	NA	1	77	0	0	160	0	0	0	0	0	3	103	46517	atcctgttttccgaaaaccaagaagagttcagaaagggagaataaaaaaaaag
HWI-D00104_219_C42RDACXX_1_1108_9393_40540_CONS_SUB_SUB_CMP	Fabaceae	NA	NA	NA	0	5	210	0	0	0	37	0	0	0	0	0	7	atcctgttttccgaaaaccaagaagagttcagaaagggagaataaaataaaaaaaag
HWI-D00104_219_C42RDACXX_1_1109_16627_37358_CONS_SUB_SUB_CMP	Fabaceae	NA	NA	NA	0	0	0	0	357	0	0	0	0	0	0	0	0	atcctgttttccgaaaacaaaaaagagttcaaataaaaag
HWI-D00104_219_C42RDACXX_1_2105_2255_2848_CONS_SUB_SUB_CMP	Fabaceae	Ormosia	NA	NA	0	0	0	0	0	16	0	0	0	0	0	0	0	atcctgttttccgaaaacaaagaaaagttcagaaaccgagaataaaaaag
HWI-D00104_219_C42RDACXX_1_1101_9991_63303_CONS_SUB_SUB	Fabaceae	Phaseolus	NA	NA	547	20	0	0	0	0	0	0	0	0	396	0	0	atcccgttttctgaaaaaaagaaaaattcagaaagtgataataaaaaagg
HWI-D00104_219_C42RDACXX_1_1110_15966_48706_CONS_SUB_SUB	Fabaceae	Philenoptera	NA	Philenoptera cyanescens	0	0	0	25	0	0	0	0	0	0	0	0	0	atcctatttttcaaaaacaaagaaaaattcagaaagctaaaataaaaaaaaag
HWI-D00104_219_C42RDACXX_1_1116_17998_14990_CONS_SUB_SUB_CMP	Fabaceae	Pisum	NA	NA	0	0	0	0	0	0	0	0	0	0	99	0	0	atccttctttctgaaaacaaataaaagttcagaaagtgaaaatcaaaaaag
HWI-D00104_219_C42RDACXX_1_1103_9988_21216_CONS_SUB_SUB	Fabaceae	Robinia	NA	NA	275	0	0	0	0	0	0	0	0	0	0	0	82	atcccgctttccgaaaataaagaaaaattccggaagcgagaaaaag
HWI-D00104_219_C42RDACXX_1_1310_18640_53965_CONS_SUB_SUB	Fabaceae	Trifolium	Tri_rep	Trifolium repens	0	0	0	0	0	0	275	0	0	0	0	11	49	atccttctttccgaaaacaaaataaaagttcagaaagttaaaataaaaaagg
HWI-D00104_219_C42RDACXX_1_2206_18548_63975_CONS_SUB_SUB	Fabaceae	Vigna	NA	NA	0	0	0	0	0	0	0	0	0	0	0	0	29	atccttttttctgaaaacaaagaaaaattcagaaagttataataaaaaagg
HWI-D00104_219_C42RDACXX_1_1109_18115_25396_CONS_SUB_SUB	Fagaceae	NA	NA	NA	0	0	0	0	0	0	0	0	0	0	0	0	72	atcctattttacgaaaacaaataagggttcagaagaaagcgagaataaaaaaag
HWI-D00104_219_C42RDACXX_1_1205_9393_23509_CONS_SUB_SUB_CMP	Fagaceae	Quercus	NA	NA	31	0	0	13	32	0	8	93	109	0	84	24	62	atcctattttacgaaaacaaataagggttcagaagaaagcaagaataaaaaaag
HWI-D00104_219_C42RDACXX_1_1101_20529_56955_CONS_SUB_SUB	Geraniaceae	Geranium	Ger_syl	NA	2009	69	0	0	0	0	0	0	7	24	0	0	0	atccttttttacgaaaataaagagggtctcagaaagcgagaatagaaaaaaaag
HWI-D00104_219_C42RDACXX_1_1112_6791_24775_CONS_SUB_SUB_CMP	Goupiaceae	Goupia	NA	Goupia glabra	0	0	0	0	0	0	0	24	0	0	79	0	0	atcctgtttttcgaaaacaaacaaaggttcataaagacagaataaaataaaaaag
HWI-D00104_219_C42RDACXX_1_1101_4225_70087_CONS_SUB_SUB	Juglandaceae	NA	NA	NA	0	584	0	0	1536	1	0	98	0	0	1775	0	1	atcctgttttctaaaaacaaataagggttcataaagcgagaatcaaaaag
HWI-D00104_219_C42RDACXX_1_2207_9326_41459_CONS_SUB_SUB	Juncaceae	Luzula	Luz_sp2	NA	88	0	0	0	0	0	0	0	0	0	0	0	0	atcttaatctggagaaaatgtgtttctctataaaaactagaatcaaaaag
HWI-D00104_219_C42RDACXX_1_1205_2345_35657_CONS_SUB_SUB_CMP	Lamiaceae	NA	NA	NA	0	2	0	4	0	0	0	0	0	0	1	33	0	atcctgttttctcaaaacaaaggttcaaaaaacgaaaaaaaaaaaag
HWI-D00104_219_C42RDACXX_1_1101_11581_17157_CONS_SUB_SUB_CMP	Lamiaceae	NA	NA	NA	0	9	0	63	0	0	0	0	0	0	21	591	0	atcctgttttctcaaaacaaaggttcaaaaaacgaaaaaaaaaaag
HWI-D00104_219_C42RDACXX_1_1101_17125_72782_CONS_SUB_SUB	Lamiaceae	NA	NA	NA	0	1	0	160	0	0	0	0	0	0	6	678	0	atcctgttttctcaaaacaaaggttcaaaaaacgaaaaaaaag
HWI-D00104_219_C42RDACXX_1_1101_5971_66444_CONS_SUB_SUB_CMP	Lamiaceae	NA	NA	NA	0	14	0	462	0	0	0	24	0	0	71	4470	0	atcctgttttctcaaaacaaaggttcaaaaaacgaaaaaaaaag
HWI-D00104_219_C42RDACXX_1_1101_10617_47960_CONS_SUB_SUB_CMP	Lamiaceae	NA	NA	NA	0	58	0	894	0	0	0	2	0	0	210	8950	0	atcctgttttctcaaaacaaaggttcaaaaaacgaaaaaaaaaag
HWI-D00104_219_C42RDACXX_1_1315_10288_8413_CONS_SUB_SUB	Lauraceae	NA	NA	NA	0	1	0	0	0	0	0	0	0	0	21	0	0	atcctgttttcagaaaacaagggttcagaaagcgagaaccaaaaaaag
HWI-D00104_219_C42RDACXX_1_1102_16812_65486_CONS_SUB_SUB_CMP	Lauraceae	Persea	NA	NA	0	70	0	0	0	0	0	0	0	0	3026	0	0	atcctgttttcagaaaacaagggttcagaaagcgagaaccaaaaaaaggatag
HWI-D00104_219_C42RDACXX_1_1101_10708_13840_CONS_SUB_SUB_CMP	Linaceae	NA	NA	NA	508	0	0	0	0	0	0	0	2	0	222	32219	55	atcctgttttccgaaaacaaaaaagattcataaagacagaataaaacag
HWI-D00104_219_C42RDACXX_1_1101_18728_92970_CONS_SUB_SUB	Linnaeaceae	Linnaea	Lin_bor	Linnaea borealis	0	46	0	0	1243	0	0	0	0	0	0	0	0	atccagttttacgaaaacaaacaagggttcagaaagctaaaatcaaaaag
HWI-D00104_219_C42RDACXX_1_1101_5195_2461_CONS_SUB_SUB_CMP	Loganiaceae	Strychnos	NA	NA	55	813	51	118	74	142	181	47	26	106	1063	10748	173	atcctgttttccgaaaacaaaggttcagaagcgaaaaagg
HWI-D00104_219_C42RDACXX_1_1101_13275_53613_CONS_SUB_SUB_CMP	Lycopodiaceae	Huperzia	NA	NA	0	1	0	0	0	0	0	0	0	0	0	0	5228	tgggcgtatgatt
HWI-D00104_219_C42RDACXX_1_2102_18332_80269_CONS_SUB_SUB	Lycopodiaceae	Huperzia	NA	Huperzia varia	0	0	0	0	0	0	0	0	0	0	21	0	0	tttggaacatcat
HWI-D00104_219_C42RDACXX_1_1301_14227_86384_CONS_SUB_SUB	Lycopodiaceae	Huperzia	NA	NA	0	0	0	0	0	0	26	0	0	0	0	0	0	tgggcatctcaccc
HWI-D00104_219_C42RDACXX_1_2206_13516_3436_CONS_SUB_SUB	Lycopodiaceae	Huperzia	NA	NA	0	33	0	0	0	0	0	0	0	0	0	0	0	tgggaatgtgcaat
HWI-D00104_219_C42RDACXX_1_1208_10354_84205_CONS_SUB_SUB	Lycopodiaceae	Huperzia	NA	NA	0	0	0	0	0	0	0	0	45	0	0	0	0	tgggtatgcgacac
HWI-D00104_219_C42RDACXX_1_1113_11215_14031_CONS_SUB_SUB	Lycopodiaceae	Huperzia	NA	NA	0	0	0	0	0	0	0	0	0	0	77	0	0	tgggtagacgtcac
HWI-D00104_219_C42RDACXX_1_1113_9301_30940_CONS_SUB_SUB_CMP	Lycopodiaceae	Huperzia	NA	NA	0	0	0	0	0	0	0	0	0	0	101	0	0	tgggtagacgtaac
HWI-D00104_219_C42RDACXX_1_1109_2460_8326_CONS_SUB_SUB_CMP	Lycopodiaceae	Huperzia	NA	NA	0	0	0	0	118	0	0	0	0	0	0	0	0	tgggacaagcagat
HWI-D00104_219_C42RDACXX_1_1202_9155_19527_CONS_SUB_SUB	Lycopodiaceae	Huperzia	NA	NA	0	0	0	0	0	0	0	0	0	0	0	0	15	tggggttactcaga
HWI-D00104_219_C42RDACXX_1_1107_7521_87248_CONS_SUB_SUB	Lycopodiaceae	Huperzia	NA	NA	0	0	0	0	0	0	0	0	0	0	0	415	0	tgggtcagcatcca
HWI-D00104_219_C42RDACXX_1_1106_9697_8297_CONS_SUB_SUB	Lycopodiaceae	Huperzia	NA	NA	0	0	0	0	0	0	0	0	0	0	0	0	21	tggggcattcttt
HWI-D00104_219_C42RDACXX_1_1103_4977_15748_CONS_SUB_SUB_CMP	Lycopodiaceae	Huperzia	NA	NA	0	0	0	0	0	0	0	0	0	0	0	0	1090	tggggcattctacc
HWI-D00104_219_C42RDACXX_1_1103_18561_77451_CONS_SUB_SUB	Lycopodiaceae	Huperzia	NA	NA	0	0	0	0	0	0	0	0	0	0	0	0	661	tgggcgtatgaccc
HWI-D00104_219_C42RDACXX_1_1101_16048_32497_CONS_SUB_SUB_CMP	Lycopodiaceae	Huperzia	NA	Huperzia varia	0	0	0	0	0	0	0	0	0	0	0	0	626	tggggaggatagc
HWI-D00104_219_C42RDACXX_1_2306_19658_15851_CONS_SUB_SUB	Lythraceae	NA	NA	NA	0	0	0	0	0	0	0	0	0	0	0	0	44	atcctattttgtacgaaaaccaacaacaagggtttagaaagcgagaataaaaaaag
HWI-D00104_219_C42RDACXX_1_2107_12996_29896_CONS_SUB_SUB_CMP	Malpighiaceae	Tetrapterys	NA	Tetrapterys sp. OT2816	0	0	0	0	0	0	31	0	0	0	0	0	0	atcctgttttcaaatcctgttctcaaaaaacaaacaaaggttcataaagacagaaataaagg
HWI-D00104_219_C42RDACXX_1_1113_17862_90075_CONS_SUB_SUB	Malvaceae	Gossypium	NA	NA	0	178	0	0	0	0	0	0	0	0	0	0	0	atcctattattttattattttacgaaaataaacatgaacaaaggttcagcaagcgagaataagaaaaaaaggaaag
HWI-D00104_219_C42RDACXX_1_1315_12147_6874_CONS_SUB_SUB	Malvaceae	NA	NA	NA	0	0	0	0	21	0	0	0	0	0	26	26	0	atcctattattttacgaaaataaacaaaggttcagcaagcgagaataataaaaaaaggaaag
HWI-D00104_219_C42RDACXX_1_1104_16008_10032_CONS_SUB_SUB_CMP	Malvaceae	Tilia	NA	NA	52	0	0	846	0	0	0	0	0	0	0	0	31	atcctattattttacgaaaaaaaaacaaaggttcagcaagcgagaataataaaaagaag
HWI-D00104_219_C42RDACXX_1_2310_17437_81435_CONS_SUB_SUB_CMP	Marantaceae	NA	NA	NA	0	0	0	0	0	0	0	0	0	0	0	16	26	atccttatttttagaaaacaaaggtttataaaactagaataaaaaag
HWI-D00104_219_C42RDACXX_1_1212_11769_4903_CONS_SUB_SUB	Meliaceae	Guarea	NA	Guarea silvatica	0	61	0	0	0	0	0	19	0	0	3	0	0	atcctattttacaagaacaaacaagggttcagaaagcgaaaaaggg
HWI-D00104_219_C42RDACXX_1_1101_20045_72235_CONS_SUB_SUB_CMP	Moraceae	Bagassa	NA	Bagassa guianensis	0	0	0	0	402	0	0	0	0	0	0	0	0	atccggttttctgaaaacaaaacaaacaagggttcagaaagcgataataaaaaag
HWI-D00104_219_C42RDACXX_1_1110_1458_27961_CONS_SUB_SUB_CMP	Moraceae	Brosimum	NA	NA	208	158	0	52	0	1	96	20	0	0	48	228	4	atccagttttctgaaaacaaacaagggttcagaaggcgataataaaaaag
HWI-D00104_219_C42RDACXX_1_1105_9341_54763_CONS_SUB_SUB	Moraceae	NA	NA	NA	41	0	0	0	7	85	0	0	130	0	48	1	0	atccggttttctgaaaacaaacaagggttcagaaggcgataataaaaaag
HWI-D00104_219_C42RDACXX_1_1101_8204_3719_CONS_SUB_SUB	Musaceae	NA	NA	NA	24	0	0	0	1944	0	77	161	459	0	20324	72	295182	atccttattttgagaaaacaaaggtttataaaactagaatttaaaag
HWI-D00104_219_C42RDACXX_1_1105_19887_79851_CONS_SUB_SUB	Myricaceae	Myrica	Myr_gal	Myrica gale	0	0	0	356	0	0	0	0	0	0	0	0	0	atccggttttctgaaaacaaataagggttcataaagcgagaatcaaaaag
HWI-D00104_219_C42RDACXX_1_1302_6102_85384_CONS_SUB_SUB	Myristicaceae	NA	NA	NA	0	0	0	0	0	0	0	0	0	0	24	0	0	atcctgttttcagaaaacaagggttcagaaagcgagaatcaaaaaag
HWI-D00104_219_C42RDACXX_1_1102_10417_50553_CONS_SUB_SUB	Myristicaceae	NA	NA	NA	0	0	0	0	311	0	0	0	0	0	287	0	1	atcctgttttctgaaaacaagggttcagaaagcgagaatcaaaaaag
HWI-D00104_219_C42RDACXX_1_2213_11396_68655_CONS_SUB_SUB_CMP	Olacaceae	Ptychopetalum	NA	Ptychopetalum olacoides	13	0	0	0	0	0	0	0	0	0	0	0	8	atcctgttttccgaaaacaagcaagggtttagaaag
HWI-D00104_219_C42RDACXX_1_1105_13384_21351_CONS_SUB_SUB_CMP	Onagraceae	Chamerion	Cha_ang	Chamerion angustifolium	0	0	0	0	0	0	0	0	0	0	450	0	0	atcctattttacgaaaaccaacaccggggggttagaaagcgataaaaaaaaaag
HWI-D00104_219_C42RDACXX_1_1104_4749_95993_CONS_SUB_SUB	Ophioglossaceae	Botrychium	Bot_lun	NA	316	370	0	0	0	0	0	0	0	0	0	0	0	atcttgtttctacgacga
HWI-D00104_219_C42RDACXX_1_1110_12098_85024_CONS_SUB_SUB	Orchidaceae	Dactylorhiza	Dac_sp	NA	0	60	0	0	0	0	0	0	0	0	0	0	0	atcttaaaaaaaaaaaatggaaaatgagaataaaaaga
HWI-D00104_219_C42RDACXX_1_2208_11885_55424_CONS_SUB_SUB	Orchidaceae	Dactylorhiza	Dac_sp	Dactylorhiza incarnata	0	142	0	0	0	0	0	0	0	0	0	0	0	atcttaaaaaaaaaatggaaaatgagaataaaaaga
HWI-D00104_219_C42RDACXX_1_1101_19338_27459_CONS_SUB_SUB	Orchidaceae	Dactylorhiza	Dac_sp	NA	0	387	0	0	0	0	0	0	0	0	0	0	0	atcttaaaaaaaaaaatggaaaatgagaataaaaaga
HWI-D00104_219_C42RDACXX_1_2111_17082_22662_CONS_SUB_SUB_CMP	Orchidaceae	Platanthera	NA	Platanthera obtusata	0	42	0	0	0	0	0	0	0	0	0	0	0	atcttaaaaaaaaatggaaaatgagaataaaaaga
HWI-D00104_219_C42RDACXX_1_1102_15573_45981_CONS_SUB_SUB	Orobanchaceae	Bartsia	Bar_alp	Bartsia alpina	0	2156	0	0	0	0	0	0	0	122	0	0	0	atcctgttttcttaaaacaaagattcagaaaacgaaaaataaag
HWI-D00104_219_C42RDACXX_1_1104_14594_47778_CONS_SUB_SUB	Orobanchaceae	Euphrasia	Eup_sp	NA	0	0	171	0	76	0	0	0	0	0	0	0	0	atcctgttttttccaaacaaagattcagaaaacgaaaaaaag
HWI-D00104_219_C42RDACXX_1_1103_11989_79337_CONS_SUB_SUB_CMP	Orobanchaceae	Melampyrum	Mel_pra	Melampyrum pratense	0	0	0	0	493	0	0	0	0	0	0	0	0	ctcctgttttctcaaaacaaagattcagaaaataaaaaag
HWI-D00104_219_C42RDACXX_1_1102_7365_13831_CONS_SUB_SUB	Orobanchaceae	Melampyrum	Mel_syl	Melampyrum sylvaticum	550	0	0	0	230	0	0	0	0	0	0	0	0	ctcctgttttctcaaaataaagattcagaaaacaaaaaaag
HWI-D00104_219_C42RDACXX_1_1203_12835_39823_CONS_SUB_SUB	Orobanchaceae	Pedicularis	Ped_lap	Pedicularis lapponica	0	113	0	0	2	0	0	0	0	0	0	0	0	atcttcttttttttttcaaaaaaaagggttagaaaacgaaaaaaaaaaa
HWI-D00104_219_C42RDACXX_1_1316_4868_68970_CONS_SUB_SUB	Phyllanthaceae	Hieronyma	NA	Hieronyma alchorneoides	0	0	0	0	0	0	0	0	0	0	0	49	0	atccagttttccgaaagcaaacaaaggttcataaagatagaataaaaaag
HWI-D00104_219_C42RDACXX_1_1101_7393_2795_CONS_SUB_SUB_CMP	Pinaceae	Abies	NA	NA	0	0	0	0	0	0	0	0	0	0	0	0	268333	atccggttcatagagaaaagggtttctctccttctcctaaggaaagg
HWI-D00104_219_C42RDACXX_1_1209_11466_37864_CONS_SUB_SUB_CMP	Pinaceae	Larix	NA	NA	9	0	0	0	0	0	0	0	0	0	118	0	0	atccggttcatggagacaatggtttcttctcctaggataggaaggg
HWI-D00104_219_C42RDACXX_1_1206_3544_11505_CONS_SUB_SUB	Pinaceae	Picea	Pic_abi	NA	117	113	0	0	0	0	4	0	0	100	7	6	0	atccggttcatggagacaatagtttcttcttttattctcctaagataggaaggg
HWI-D00104_219_C42RDACXX_1_1213_17574_10503_CONS_SUB_SUB	Pinaceae	Picea	Pic_abi	NA	0	0	0	0	0	0	0	0	456	0	0	0	0	atccggttcattgagacaatagtttcttcttttcttctcctaagataggaaggg
HWI-D00104_219_C42RDACXX_1_1101_9078_2237_CONS_SUB_SUB	Pinaceae	Pinus	Pin_syl	NA	79171	158345	47	169	8417	115	86	4	2	1	14587	172627	5	atccggttcatgaagacaatgtttcttctcctaagataggaaggg
HWI-D00104_219_C42RDACXX_1_1214_2021_7964_CONS_SUB_SUB	Plantaginaceae	Callitriche	Calli_pal	Callitriche palustris	0	0	87	0	0	0	0	0	0	0	0	0	0	atcctgtcttttcaaaacaaaggttctaaaaacgaaattaagg
HWI-D00104_219_C42RDACXX_1_1105_16614_18569_CONS_SUB_SUB	Plantaginaceae	Veronica	Ver_alp	NA	0	476	0	0	0	0	0	0	0	132	0	0	0	atcctgtcttctaaaaacaaaggttcagaaagtgaaaaaaaaagg
HWI-D00104_219_C42RDACXX_1_1204_5911_89099_CONS_SUB_SUB	Platanaceae	Platanus	NA	Platanus orientalis	0	0	0	0	0	0	0	0	0	0	53	0	0	atcctgttttcagaaaacgagaaaaaaaaggaaag
HWI-D00104_219_C42RDACXX_1_1102_5660_70333_CONS_SUB_SUB	Poaceae	Avena	NA	NA	1134	0	0	0	0	0	0	0	0	0	0	0	0	atccgtgttttgagaggggggttctcgaactagaatacaaaggaaaag
HWI-D00104_219_C42RDACXX_1_1101_13284_15311_CONS_SUB_SUB_CMP	Poaceae	Avenella	Ave_fle	Avenella flexuosa	480	0	0	0	0	0	0	0	0	0	0	0	0	atccatgttttgagaaaacaagggggttctcgaactagaatacaacggaaaag
HWI-D00104_219_C42RDACXX_1_1101_14944_6962_CONS_SUB_SUB_CMP	Poaceae	Elymus	Ely_can	NA	887	12748	0	0	113	186	0	190	134	41	0	53	75338	atccgtgttttgagaaaacaaggggttctcgaactagaatacaaaggaaaag
HWI-D00104_219_C42RDACXX_1_1101_2325_5257_CONS_SUB_SUB	Poaceae	Holcus	NA	NA	16	11	5	12	4	0	0	0	1	1	5	8	66089	atccgtgttttgagaaaacaagggggttttccaactagaatacaaaggaaaag
HWI-D00104_219_C42RDACXX_1_2110_20087_19640_CONS_SUB_SUB	Poaceae	Hordeum	NA	NA	0	99	0	0	0	0	0	0	0	0	0	0	0	atccgtgttttgagaagggattctcgaactagaatacaaaggaaaag
HWI-D00104_219_C42RDACXX_1_1101_13411_4947_CONS_SUB_SUB_CMP	Poaceae	Muhlenbergia	NA	Muhlenbergia richardsonis	1715	2407	0	0	904	9	0	41	79	0	1599	186809	140	atcccttttttgaaaaacaagtggttctcaaactagaacccaaaggaaaag
HWI-D00104_219_C42RDACXX_1_1106_21173_37090_CONS_SUB_SUB	Poaceae	NA	Poaceae	NA	0	280	0	0	0	0	0	0	0	0	0	0	0	atccatgttttgagaaaacaagggggttctcgaactagaatgcaaaggaaaag
HWI-D00104_219_C42RDACXX_1_1116_9317_100572_CONS_SUB_SUB_CMP	Poaceae	Nardus	Nar_str	NA	0	0	0	251	0	0	0	0	0	0	0	0	0	atccgtgttttgagaaaacaagtggttctcgaactagaatccaaaggaaaag
HWI-D00104_219_C42RDACXX_1_1103_14409_91892_CONS_SUB_SUB	Poaceae	Poa	Poa_ann	NA	124	30	0	0	0	0	0	0	0	0	635	1	1274	atccatgttttgagaaaacaagggggttctcgaactagaatacaaaggaaaag
HWI-D00104_219_C42RDACXX_1_1112_15425_46720_CONS_SUB_SUB	Polygalaceae	Securidaca	NA	NA	0	0	85	0	12	0	49	0	0	0	42	0	0	atcccgttttccgaaaacaaaaaaacaaagaagggttcggtaagaaaaaaaag
HWI-D00104_219_C42RDACXX_1_1101_15513_8904_CONS_SUB_SUB	Polygonaceae	Bistorta	Bis_viv	Bistorta vivipara	309	7504	140	0	0	1574	190	0	21	350	0	0	58166	ctcctgctttccaaaaaggaagaataaaaaag
HWI-D00104_219_C42RDACXX_1_1107_4443_98354_CONS_SUB_SUB_CMP	Polygonaceae	NA	NA	NA	778	0	0	0	0	0	0	0	0	0	0	0	0	ctccttctttccaaaaggaagacaaaag
HWI-D00104_219_C42RDACXX_1_1114_8088_46492_CONS_SUB_SUB_CMP	Polygonaceae	Polygonum	NA	NA	169	1	0	0	0	0	0	0	0	0	0	0	0	ctccttctttccaaaaggaagaaaaag
HWI-D00104_219_C42RDACXX_1_1103_16394_21281_CONS_SUB_SUB_CMP	Polygonaceae	Rumex	Rum_sp	NA	1569	480	0	0	0	0	0	0	0	0	114	0	0	ctcctcctttccaaaaggaagaataaaaaag
HWI-D00104_219_C42RDACXX_1_1104_19780_2780_CONS_SUB_SUB_CMP	Primulaceae	Trientalis	Tri_eur	NA	469	0	1	0	0	0	0	0	0	0	0	0	0	atcctctttttcgaaaacaaagatttaaaggaaaaaaggggg
HWI-D00104_219_C42RDACXX_1_1101_7957_7956_CONS_SUB_SUB_CMP	Putranjivaceae	Drypetes	NA	Drypetes variabilis	25	3	0	0	0	0	0	0	0	0	1	0	69486	atcctgttttactaaaacaaacaaaacaaaggttcataaagacagaaaaaaaaag
HWI-D00104_219_C42RDACXX_1_2113_19945_71588_CONS_SUB_SUB	Putranjivaceae	Drypetes	NA	Drypetes fanshawei	0	0	29	0	0	0	0	0	1	0	0	0	6	atcctgttttactaaaacaaacaaaacaaaggttcataaagacagaaaaataaag
HWI-D00104_219_C42RDACXX_1_1305_13320_95460_CONS_SUB_SUB	Pyrolaceae	Pyrola	Pyr_gra	Pyrola grandiflora	0	17	0	0	0	0	0	0	0	0	0	0	0	atcctttttttttttgaaatttttgtttgttttcgaaaaaaagg
HWI-D00104_219_C42RDACXX_1_1109_16659_39412_CONS_SUB_SUB	Pyrolaceae	Pyrola	Pyr_min	Pyrola minor	158	128	0	0	0	0	0	0	0	13	0	0	0	atctttttttttttaatttttgtttgttttcgaaaaaaaagg
HWI-D00104_219_C42RDACXX_1_1103_7707_34358_CONS_SUB_SUB_CMP	Pyrolaceae	Pyrola	Pyr_min	NA	2378	1425	0	0	0	0	0	0	0	139	0	0	0	atcttttttttttaatttttgtttgttttcgaaaaaaaagg
HWI-D00104_219_C42RDACXX_1_1106_7103_14244_CONS_SUB_SUB	Pyrolaceae	Pyrola	Pyr_rot	Pyrola rotundifolia	0	1127	0	0	0	0	0	0	0	173	0	0	0	atcctttttttttgaaatttttgtttgttttcgaaaaaaagg
HWI-D00104_219_C42RDACXX_1_1111_9416_23699_CONS_SUB_SUB	Ranunculaceae	NA	NA	NA	0	0	0	0	0	0	0	0	0	334	0	0	0	atcctgctttcagaaaacaaaaagggggggttcagaaagaaaaaaagg
HWI-D00104_219_C42RDACXX_1_1106_21333_74949_CONS_SUB_SUB_CMP	Ranunculaceae	Ranunculus	Ran_rep	NA	57	85	0	0	0	0	0	2	0	0	0	73	0	atcctgctttcagaaaacaaaaagagggttcagaaagcaaagg
HWI-D00104_219_C42RDACXX_1_1103_4847_27629_CONS_SUB_SUB_CMP	Ranunculaceae	Ranunculus	Ran_sp	NA	797	0	0	0	0	0	0	0	0	0	0	0	0	atcctgctttcagaaagcaaaaaaagg
HWI-D00104_219_C42RDACXX_1_1115_6088_3689_CONS_SUB_SUB	Ranunculaceae	Ranunculus		Ranunculus reptans	0	0	13	0	0	0	0	0	0	0	0	0	0	atcctgctttcagaaaacaaaaaggggggttcagaaagcaaaaaaaaaaaaaag
HWI-D00104_219_C42RDACXX_1_1111_1173_68409_CONS_SUB_SUB	Ranunculaceae	Ranunculus		NA	0	0	14	0	0	0	0	0	0	0	0	0	0	atcctgctttcagaaaacaaaaaggggggttcagaaagcaaaaaaaaaaaaag
HWI-D00104_219_C42RDACXX_1_1111_19246_13124_CONS_SUB_SUB_CMP	Ranunculaceae	Thalictrum	Tha_alp	NA	0	0	0	0	0	0	0	0	0	268	0	0	0	atcctggtttcagaaaacaaaaaaggggttcagaaagcaagaatacaaaaagaaaag
HWI-D00104_219_C42RDACXX_1_1115_16766_10885_CONS_SUB_SUB	Ranunculaceae	Trollius	Tro_eur	NA	175	0	0	0	0	0	0	0	0	92	0	0	0	atcctgttttcagaaaacaaaaagggttcagaaagcaagaatcaaaaag
HWI-D00104_219_C42RDACXX_1_1214_16454_43868_CONS_SUB_SUB	Rosaceae	Alchemilla	Alc_glo	NA	0	0	0	0	0	0	0	0	0	154	0	0	5	atcccgttttatgaaaacaaaggtttcagaaagcgagaataaataagg
HWI-D00104_219_C42RDACXX_1_1101_6802_13469_CONS_SUB_SUB	Rosaceae	Geum	Geu_riv	NA	0	236	0	0	0	0	0	0	314	0	0	0	0	atcccgttttatgaaaagaaacaagggtttcagaacgcgagaataaataaag
HWI-D00104_219_C42RDACXX_1_1211_8144_9651_CONS_SUB_SUB_CMP	Rosaceae	Potentilla	Pote_ere	Potentilla erecta	0	0	62	0	0	0	0	0	0	0	0	0	0	atcccgttttatgaaaacaaacaaaggtttcagaaaccgagaataaataaag
HWI-D00104_219_C42RDACXX_1_1107_12738_60522_CONS_SUB_SUB_CMP	Rosaceae	Prunus	NA	NA	0	4	0	0	171	0	0	0	0	0	262	0	117	atcctgttttattaaaacaaacaagggtttcataaaccgagaataaaaaag
HWI-D00104_219_C42RDACXX_1_1101_12308_2692_CONS_SUB_SUB_CMP	Rosaceae	Sanguisorba	NA	Sanguisorba officinalis	0	2	1	2	2	0	0	0	84	4	96	282006	289551	atcccgttttatgaaaacaaacaaggatttcacaaagcgagaataaataaag
HWI-D00104_219_C42RDACXX_1_2114_9455_18500_CONS_SUB_SUB_CMP	Rubiaceae	Margaritopsis	NA	NA	0	0	0	0	0	10	0	0	0	0	0	0	0	atcctgttttctgaaagcaaaagttcagaaagtgaaattaaaagggg
HWI-D00104_219_C42RDACXX_1_1101_9162_78932_CONS_SUB_SUB_CMP	Rubiaceae	NA	NA	NA	0	0	0	0	4	0	156	0	23	0	0	19539	19	atcctgttttccgaaaccaaaggggttcagaaagtgaaaaaaag
HWI-D00104_219_C42RDACXX_1_1116_3788_40962_CONS_SUB_SUB	Rubiaceae	NA	NA	NA	0	109	0	0	4	78	0	15	0	57	63	29	0	atcctgttttccgaaaccaaaggttcagaaagtgaaaaaag
HWI-D00104_219_C42RDACXX_1_1101_1701_9182_CONS_SUB_SUB	Rubiaceae	NA	NA	NA	0	0	0	0	0	0	0	0	0	0	703	26468	102	atcccgttttccgaaaccaaaggttcagaaagtgaaaaaaag
HWI-D00104_219_C42RDACXX_1_1115_8669_83218_CONS_SUB_SUB	Rubiaceae	Palicourea	NA	NA	0	0	0	0	55	13	106	0	0	0	0	0	0	atcttttttctgaaagcaaaagttcagaaagtgaaaaaaagg
HWI-D00104_219_C42RDACXX_1_1101_7413_38475_CONS_SUB_SUB	Salicaceae	NA	NA	NA	172	0	118	0	1	3	257	292	2	177	4278	0	244	atcctgtttttcgaaaacaaacaaaggttcgtaaagacagaatcagaatacaaaaacaaaag
HWI-D00104_219_C42RDACXX_1_2113_3581_64074_CONS_SUB_SUB	Sapindaceae	NA	NA	NA	0	0	0	0	104	0	0	0	0	0	0	0	0	atcccaaaacaaacagaggggttcagaaagtgaaaaaggg
HWI-D00104_219_C42RDACXX_1_2206_9664_91647_CONS_SUB_SUB_CMP	Sapotaceae	NA	NA	NA	0	0	0	0	0	0	0	0	0	0	30	0	46	atcctgttttcgaaaataaacaaagattcagaaagcgaaaataaaaaaaag
HWI-D00104_219_C42RDACXX_1_1112_17030_61515_CONS_SUB_SUB_CMP	Sapotaceae	NA	NA	NA	0	5	0	0	102	45	17	15	1	0	2	82	32	atcctgttttcgaaaataaacaaagattcagaaagcgaaaataaaaaaag
HWI-D00104_219_C42RDACXX_1_2206_14313_57719_CONS_SUB_SUB_CMP	Scrophulariaceae	Buddleja	NA	NA	51	0	0	0	0	0	0	0	0	0	0	0	0	atcctgttgtctcaaaacaaaggttcagaaggcgaaaaaag
HWI-D00104_219_C42RDACXX_1_1116_14759_16980_CONS_SUB_SUB_CMP	Simaroubaceae	NA	NA	NA	0	0	0	0	0	0	0	0	0	0	0	0	64	atcctattttacaagaacaaataagagttcagaaagcgaaatagggg
HWI-D00104_219_C42RDACXX_1_1313_15616_80171_CONS_SUB_SUB_CMP	Solanaceae	Brunfelsia	NA	Brunfelsia densifolia	4	0	0	0	0	0	0	0	0	0	44	1	0	atcccgttttccgaaaacaaacaaaggttcagaaaaaaag
HWI-D00104_219_C42RDACXX_1_1101_17344_51765_CONS_SUB_SUB	Solanaceae	Capsicum	NA	NA	368	4	0	0	0	0	3	0	102	0	250	75	0	atcctattttctgaaaacaaataaaggttcagaaaaaaag
HWI-D00104_219_C42RDACXX_1_1111_2184_88062_CONS_SUB_SUB_CMP	Solanaceae	Solanum	NA	NA	156	23	0	51	292	0	1	0	0	95	0	55	66	atcctgttttctgaaaacaaaccaaggttcagaaaaaaag
HWI-D00104_219_C42RDACXX_1_1104_19232_85311_CONS_SUB_SUB_CMP	Taxaceae	Taxus	NA	Taxus baccata	73	0	0	0	22	0	0	32	0	124	118	0	137	atccgtattataggaacaataattttattttctagaaaagg
HWI-D00104_219_C42RDACXX_1_1112_5924_37471_CONS_SUB_SUB_CMP	Theaceae	NA	NA	NA	0	0	0	0	0	0	0	23	0	0	11	0	87	atcctgtttttctaaaacaaacaaagattccgaaagcgaaaataaaaaaag
HWI-D00104_219_C42RDACXX_1_1103_14099_32759_CONS_SUB_SUB	Thelypteridaceae	Oreopteris	NA	Oreopteris limbosperma	0	0	0	0	0	0	0	0	0	0	741	0	0	atcttgtattactcaaatgaatttcgggcgaggaagcga
HWI-D00104_219_C42RDACXX_1_1105_16405_56783_CONS_SUB_SUB	Ulmaceae	Ulmus	FP1	Ulmus glabra	0	0	0	0	0	0	56	103	51	0	551	76	0	atcctgttttatgaaaataagggttcataaagcgataataaaaaag
HWI-D00104_219_C42RDACXX_1_1108_5736_73848_CONS_SUB_SUB_CMP	Urticaceae	Pourouma	NA	NA	0	0	0	0	0	0	0	0	0	0	0	0	47	atccggttttatgaaaacaaacaagggttcagaaagcgataataaaaaaggaaag
HWI-D00104_219_C42RDACXX_1_1101_16076_19859_CONS_SUB_SUB	Valerianaceae	Valeriana	Val_sam	NA	309	0	0	0	274	0	0	0	35	0	878	0	0	atccggtttttgttttccgaaaacaaacaaaggctaaaatcaaaaaag
HWI-D00104_219_C42RDACXX_1_1101_2706_8433_CONS_SUB_SUB	Violaceae	Viola	Vio_bif	Viola biflora	0	0	0	0	0	0	0	0	0	93	718	19405	0	atccggttttttgaaattttaaaaaaagtttatatagacagaataaaaaag
HWI-D00104_219_C42RDACXX_1_1101_10355_2733_CONS_SUB_SUB_CMP	Zingiberaceae	NA	NA	NA	0	0	1	0	0	0	0	0	0	0	0	207909	0	atccttagttttatcaaactagaataaaaaaaag

## Sheet: Sheet2
S4 Table. Taxa removed during filtering. All DNA reads that have 100% match to the reference libraries and have been removed during the second last step of filtering (see Table S2).
family_name	genus_name	Taxa_match	species_name	Category	A-tj	Bren	Einl	Finn	Gaup	Jula	Laks	Lauv	Ovre	Paul	Rott	Sum lake samples	Extraction negative controls	PCR_Negative controls	Sum negative controls	Ratio lake/control	sequence	id
Pinaceae	Abies	NA	NA	Only in negative control	0	0	0	0	0	0	0	0	0	0	0	0	0	268333	268333	0	atccggttcatagagaaaagggtttctctccttctcctaaggaaagg	HWI-D00104_219_C42RDACXX_1_1101_7393_2795_CONS_SUB_SUB_CMP
Apiaceae	Astrantia	NA	NA	Only in negative control	0	0	0	0	0	0	0	0	0	0	0	0	57989	0	57989	0	atcctgttttccaaaaacaaacaaaggttcagaaggtgaaaaaag	HWI-D00104_219_C42RDACXX_1_1101_1235_6177_CONS_SUB_SUB_CMP
Amaranthaceae	Beta	NA	Beta vulgaris	Only in negative control	0	0	0	0	0	0	0	0	0	0	0	0	103	0	103	0	ctccttttttcaaaagaaaaaaaataaggattccgaaaacaagaataaaaaaaaag	HWI-D00104_219_C42RDACXX_1_1102_5381_38996_CONS_SUB_SUB_CMP
Cannabaceae	Cannabis	NA	Cannabis sativa	Only in negative control	0	0	0	0	0	0	0	0	0	0	0	0	79	0	79	0	atccggttttctgaaaacaaacaaggattcagaaagcaataataaaaaagaatag	HWI-D00104_219_C42RDACXX_1_2115_5213_37442_CONS_SUB_SUB_CMP
Fabaceae	Cercis	NA	NA	Only in negative control	0	0	0	0	0	0	0	0	0	0	0	0	0	26	26	0	atcctgttttccgaaaacaaagaagagttcagaaagtgagaataaaaag	HWI-D00104_219_C42RDACXX_1_2313_1311_87202_CONS_SUB_SUB
Convolvulaceae	Cuscuta	NA	Cuscuta reflexa	Only in negative control	0	0	0	0	0	0	0	0	0	0	0	0	0	39	39	0	atcctgttttacaaatttccaaaaacaaacaaaagttcaaaaaag	HWI-D00104_219_C42RDACXX_1_2111_6857_74628_CONS_SUB_SUB
Euphorbiaceae	Euphorbia	NA	Euphorbia maculata	Only in negative control	0	0	0	0	0	0	0	0	0	0	0	0	106	0	106	0	atcctgttttccgaaaacagaaaaagtttcataaaaacagaaaaaaacaaggaag	HWI-D00104_219_C42RDACXX_1_1214_5652_86450_CONS_SUB_SUB_CMP
Phyllanthaceae	Hieronyma	NA	Hieronyma alchorneoides	Only in negative control	0	0	0	0	0	0	0	0	0	0	0	0	49	0	49	0	atccagttttccgaaagcaaacaaaggttcataaagatagaataaaaaag	HWI-D00104_219_C42RDACXX_1_1316_4868_68970_CONS_SUB_SUB
Lycopodiaceae	Huperzia	NA	NA	Only in negative control	0	0	0	0	0	0	0	0	0	0	0	0	0	15	15	0	tggggttactcaga	HWI-D00104_219_C42RDACXX_1_1202_9155_19527_CONS_SUB_SUB
Lycopodiaceae	Huperzia	NA	NA	Only in negative control	0	0	0	0	0	0	0	0	0	0	0	0	0	21	21	0	tggggcattcttt	HWI-D00104_219_C42RDACXX_1_1106_9697_8297_CONS_SUB_SUB
Lycopodiaceae	Huperzia	NA	NA	Only in negative control	0	0	0	0	0	0	0	0	0	0	0	0	415	0	415	0	tgggtcagcatcca	HWI-D00104_219_C42RDACXX_1_1107_7521_87248_CONS_SUB_SUB
Lycopodiaceae	Huperzia	NA	Huperzia varia	Only in negative control	0	0	0	0	0	0	0	0	0	0	0	0	0	626	626	0	tggggaggatagc	HWI-D00104_219_C42RDACXX_1_1101_16048_32497_CONS_SUB_SUB_CMP
Lycopodiaceae	Huperzia	NA	NA	Only in negative control	0	0	0	0	0	0	0	0	0	0	0	0	0	661	661	0	tgggcgtatgaccc	HWI-D00104_219_C42RDACXX_1_1103_18561_77451_CONS_SUB_SUB
Lycopodiaceae	Huperzia	NA	NA	Only in negative control	0	0	0	0	0	0	0	0	0	0	0	0	0	1090	1090	0	tggggcattctacc	HWI-D00104_219_C42RDACXX_1_1103_4977_15748_CONS_SUB_SUB_CMP
Apocynaceae	NA	NA	NA	Only in negative control	0	0	0	0	0	0	0	0	0	0	0	0	0	40	40	0	atcccgttttccacaaacaaaggttcagaaaacgaaaaaag	HWI-D00104_219_C42RDACXX_1_1110_19220_34211_CONS_SUB_SUB
Arecaceae	NA	NA	NA	Only in negative control	0	0	0	0	0	0	0	0	0	0	0	0	160615	0	160615	0	atctttattttgataaaacaagggtttctatttataaaactagaataaaaaaag	HWI-D00104_219_C42RDACXX_1_1101_11399_2927_CONS_SUB_SUB_CMP
Brassicaceae	NA	NA	NA	Only in negative control	0	0	0	0	0	0	0	0	0	0	0	0	52	5271	5323	0	atcctgggttacgcgaacaaaccagagtttaaaaagcgg	HWI-D00104_219_C42RDACXX_1_1102_6034_11262_CONS_SUB_SUB
Fagaceae	NA	NA	NA	Only in negative control	0	0	0	0	0	0	0	0	0	0	0	0	0	72	72	0	atcctattttacgaaaacaaataagggttcagaagaaagcgagaataaaaaaag	HWI-D00104_219_C42RDACXX_1_1109_18115_25396_CONS_SUB_SUB
Lythraceae	NA	NA	NA	Only in negative control	0	0	0	0	0	0	0	0	0	0	0	0	0	44	44	0	atcctattttgtacgaaaaccaacaacaagggtttagaaagcgagaataaaaaaag	HWI-D00104_219_C42RDACXX_1_2306_19658_15851_CONS_SUB_SUB
Marantaceae	NA	NA	NA	Only in negative control	0	0	0	0	0	0	0	0	0	0	0	0	16	26	42	0	atccttatttttagaaaacaaaggtttataaaactagaataaaaaag	HWI-D00104_219_C42RDACXX_1_2310_17437_81435_CONS_SUB_SUB_CMP
Simaroubaceae	NA	NA	NA	Only in negative control	0	0	0	0	0	0	0	0	0	0	0	0	0	64	64	0	atcctattttacaagaacaaataagagttcagaaagcgaaatagggg	HWI-D00104_219_C42RDACXX_1_1116_14759_16980_CONS_SUB_SUB_CMP
Urticaceae	Pourouma	NA	NA	Only in negative control	0	0	0	0	0	0	0	0	0	0	0	0	0	47	47	0	atccggttttatgaaaacaaacaagggttcagaaagcgataataaaaaaggaaag	HWI-D00104_219_C42RDACXX_1_1108_5736_73848_CONS_SUB_SUB_CMP
Fabaceae	Vigna	NA	NA	Only in negative control	0	0	0	0	0	0	0	0	0	0	0	0	0	29	29	0	atccttttttctgaaaacaaagaaaaattcagaaagttataataaaaaagg	HWI-D00104_219_C42RDACXX_1_2206_18548_63975_CONS_SUB_SUB
Zingiberaceae	NA	NA	NA	More abundant in negative than sample	0	0	1	0	0	0	0	0	0	0	0	1	207909	0	207909	1.37423e-06	atccttagttttatcaaactagaataaaaaaaag	HWI-D00104_219_C42RDACXX_1_1101_10355_2733_CONS_SUB_SUB_CMP
Lycopodiaceae	Huperzia	NA	NA	More abundant in negative than sample	0	1	0	0	0	0	0	0	0	0	0	1	0	5228	5228	5.46508e-05	tgggcgtatgatt	HWI-D00104_219_C42RDACXX_1_1101_13275_53613_CONS_SUB_SUB_CMP
Rosaceae	Sanguisorba	NA	Sanguisorba officinalis	More abundant in negative than sample	0	2	1	2	2	0	0	0	84	4	96	191	282006	289551	571557	9.54785e-05	atcccgttttatgaaaacaaacaaggatttcacaaagcgagaataaataaag	HWI-D00104_219_C42RDACXX_1_1101_12308_2692_CONS_SUB_SUB_CMP
Putranjivaceae	Drypetes	NA	Drypetes variabilis	More abundant in negative than sample	25	3	0	0	0	0	0	0	0	0	1	29	0	69486	69486	0.000119243	atcctgttttactaaaacaaacaaaacaaaggttcataaagacagaaaaaaaaag	HWI-D00104_219_C42RDACXX_1_1101_7957_7956_CONS_SUB_SUB_CMP
Burseraceae	NA	NA	NA	More abundant in negative than sample	0	68	0	0	0	5	0	0	0	0	1	74	108656	12	108668	0.000194564	atcctgttttacgagaacaaacaagggttcagaacacgagaaaagg	HWI-D00104_219_C42RDACXX_1_1101_17689_2875_CONS_SUB_SUB
Poaceae	Holcus	NA	NA	More abundant in negative than sample	16	11	5	12	4	0	0	0	1	1	5	55	8	66089	66097	0.000237746	atccgtgttttgagaaaacaagggggttttccaactagaatacaaaggaaaag	HWI-D00104_219_C42RDACXX_1_1101_2325_5257_CONS_SUB_SUB
Fabaceae	NA	NA	NA	More abundant in negative than sample	0	2	0	0	0	0	0	59	0	0	0	61	30528	0	30528	0.000570904	atcctgttttccgaaaacaaagaaaagttcagaaagcgagaataaaaaaag	HWI-D00104_219_C42RDACXX_1_1101_15690_18179_CONS_SUB_SUB_CMP
Fabaceae	Canavalia	NA	Canavalia ensiformis	More abundant in negative than sample	138	456	165	173	84	0	74	27	238	0	674	2029	573284	341796	915080	0.000633512	atcctattttccgaagacaaagaaaagttcagaaagcgagaatataaaaag	HWI-D00104_219_C42RDACXX_1_1101_15856_3066_CONS_SUB_SUB
Bignoniaceae	NA	NA	NA	More abundant in negative than sample	0	49	0	0	36	7	0	0	0	62	63	217	0	55312	55312	0.00112091	atccttttttctcaaaacaaaggttcagaaaaggaaaaaaag	HWI-D00104_219_C42RDACXX_1_1101_7053_11871_CONS_SUB_SUB_CMP
Fabaceae	NA	NA	NA	More abundant in negative than sample	1	77	0	0	160	0	0	0	0	0	3	241	103	46517	46620	0.00147699	atcctgttttccgaaaaccaagaagagttcagaaagggagaataaaaaaaaag	HWI-D00104_219_C42RDACXX_1_1101_11923_21423_CONS_SUB_SUB
Fabaceae	NA	NA	NA	More abundant in negative than sample	0	0	0	0	2	0	0	0	0	0	0	2	3	369	372	0.0015361	atcctgttttccgaaaaccaagaagagttcagaaagggagaataaaaaaag	HWI-D00104_219_C42RDACXX_1_1103_11604_98416_CONS_SUB_SUB
Fabaceae	Glycine	NA	NA	More abundant in negative than sample	339	0	11	63	156	109	35	36	0	151	1325	2225	104	240816	240920	0.00263869	atcctgttttccgaaaacaaagaaaagttcataaagtgataataaaaaagg	HWI-D00104_219_C42RDACXX_1_1101_2819_7131_CONS_SUB_SUB
Rubiaceae	NA	NA	NA	More abundant in negative than sample	0	0	0	0	4	0	156	0	23	0	0	183	19539	19	19558	0.00267337	atcctgttttccgaaaccaaaggggttcagaaagtgaaaaaaag	HWI-D00104_219_C42RDACXX_1_1101_9162_78932_CONS_SUB_SUB_CMP
Fabaceae	NA	NA	NA	More abundant in negative than sample	0	14	0	0	30	0	0	0	0	0	25	69	49	6004	6053	0.00325694	atcctgttttccgaaaaccaagaagagttcagaaagggagaataaaaaaaag	HWI-D00104_219_C42RDACXX_1_1101_6213_2751_CONS_SUB_SUB
Brassicaceae	Cakile	Cak_mar	NA	More abundant in negative than sample	0	777	0	268	965	55	0	0	5	16	0	2086	180683	7	180690	0.00329847	atcctgggttacgcgaacaaaccagagtttagaaagcgg	HWI-D00104_219_C42RDACXX_1_1101_14529_4794_CONS_SUB_SUB
Convolvulaceae	NA	NA	NA	More abundant in negative than sample	0	474	4	0	154	35	140	0	50	82	1428	2367	144039	398	144437	0.00468222	atcctgttttccgaaaacaaacaaaagttcagaaaaaaag	HWI-D00104_219_C42RDACXX_1_1101_17073_2243_CONS_SUB_SUB
Linaceae	NA	NA	NA	More abundant in negative than sample	508	0	0	0	0	0	0	0	2	0	222	732	32219	55	32274	0.00648023	atcctgttttccgaaaacaaaaaagattcataaagacagaataaaacag	HWI-D00104_219_C42RDACXX_1_1101_10708_13840_CONS_SUB_SUB_CMP
Rubiaceae	NA	NA	NA	More abundant in negative than sample	0	0	0	0	0	0	0	0	0	0	703	703	26468	102	26570	0.00755955	atcccgttttccgaaaccaaaggttcagaaagtgaaaaaaag	HWI-D00104_219_C42RDACXX_1_1101_1701_9182_CONS_SUB_SUB
Fabaceae	NA	NA	NA	More abundant in negative than sample	0	0	0	0	0	0	0	0	0	0	1	1	0	33	33	0.00865801	atcctgttttccgaaaaccaagaagagtttagaaagggagaataaaaaaag	HWI-D00104_219_C42RDACXX_1_2113_10438_79616_CONS_SUB_SUB
Poaceae	Muhlenbergia	NA	Muhlenbergia richardsonis	More abundant in negative than sample	1715	2407	0	0	904	9	0	41	79	0	1599	6754	186809	140	186949	0.0103221	atcccttttttgaaaaacaagtggttctcaaactagaacccaaaggaaaag	HWI-D00104_219_C42RDACXX_1_1101_13411_4947_CONS_SUB_SUB_CMP
Violaceae	Viola	Vio_bif	Viola biflora	More abundant in negative than sample	0	0	0	0	0	0	0	0	0	93	718	811	19405	0	19405	0.011941	atccggttttttgaaattttaaaaaaagtttatatagacagaataaaaaag	HWI-D00104_219_C42RDACXX_1_1101_2706_8433_CONS_SUB_SUB
Annonaceae	NA	NA	NA	More abundant in negative than sample	0	6	0	0	0	0	0	0	0	0	1	7	96	0	96	0.0208333	atcctgtgttcagaaaacaaggttcagaaagcgagaatcaaaaaag	HWI-D00104_219_C42RDACXX_1_1208_8838_93940_CONS_SUB_SUB_CMP
Fabaceae	NA	NA	NA	More abundant in negative than sample	0	0	0	0	0	0	0	0	0	0	2	2	0	26	26	0.021978	atcctgttttccgaaaaccaagaagagttcagaaagggagaataaaaaag	HWI-D00104_219_C42RDACXX_1_1116_11263_47112_CONS_SUB_SUB
Asteraceae	Circium	Cir_het	Circium sp.	More abundant in negative than sample	837	2217	0	0	41	7	0	0	96	128	6	3332	43104	0	43104	0.0220861	atcacgttttccgaaaacaaaggttcagaaagcgaaaatcaaaaag	HWI-D00104_219_C42RDACXX_1_1101_17389_10930_CONS_SUB_SUB
Musaceae	NA	NA	NA	More abundant in negative than sample	24	0	0	0	1944	0	77	161	459	0	20324	22989	72	295182	295254	0.0222462	atccttattttgagaaaacaaaggtttataaaactagaatttaaaag	HWI-D00104_219_C42RDACXX_1_1101_8204_3719_CONS_SUB_SUB
Lamiaceae	NA	NA	NA	More abundant in negative than sample	0	14	0	462	0	0	0	24	0	0	71	571	4470	0	4470	0.0364973	atcctgttttctcaaaacaaaggttcaaaaaacgaaaaaaaaag	HWI-D00104_219_C42RDACXX_1_1101_5971_66444_CONS_SUB_SUB_CMP
Lamiaceae	NA	NA	NA	More abundant in negative than sample	0	58	0	894	0	0	0	2	0	0	210	1164	8950	0	8950	0.0371588	atcctgttttctcaaaacaaaggttcaaaaaacgaaaaaaaaaag	HWI-D00104_219_C42RDACXX_1_1101_10617_47960_CONS_SUB_SUB_CMP
Lamiaceae	NA	NA	NA	More abundant in negative than sample	0	9	0	63	0	0	0	0	0	0	21	93	591	0	591	0.0449601	atcctgttttctcaaaacaaaggttcaaaaaacgaaaaaaaaaaag	HWI-D00104_219_C42RDACXX_1_1101_11581_17157_CONS_SUB_SUB_CMP
Polygonaceae	Bistorta	Bis_viv	Bistorta vivipara	More abundant in negative than sample	309	7504	140	0	0	1574	190	0	21	350	0	10088	0	58166	58166	0.0495528	ctcctgctttccaaaaaggaagaataaaaaag	HWI-D00104_219_C42RDACXX_1_1101_15513_8904_CONS_SUB_SUB
Poaceae	Elymus	Ely_can	NA	More abundant in negative than sample	887	12748	0	0	113	186	0	190	134	41	0	14299	53	75338	75391	0.0541899	atccgtgttttgagaaaacaaggggttctcgaactagaatacaaaggaaaag	HWI-D00104_219_C42RDACXX_1_1101_14944_6962_CONS_SUB_SUB_CMP
Lamiaceae	NA	NA	NA	More abundant in negative than sample	0	2	0	4	0	0	0	0	0	0	1	7	33	0	33	0.0606061	atcctgttttctcaaaacaaaggttcaaaaaacgaaaaaaaaaaaag	HWI-D00104_219_C42RDACXX_1_1205_2345_35657_CONS_SUB_SUB_CMP
Loganiaceae	Strychnos	NA	NA	More abundant in negative than sample	55	813	51	118	74	142	181	47	26	106	1063	2676	10748	173	10921	0.0700093	atcctgttttccgaaaacaaaggttcagaagcgaaaaagg	HWI-D00104_219_C42RDACXX_1_1101_5195_2461_CONS_SUB_SUB_CMP
Lamiaceae	NA	NA	NA	More abundant in negative than sample	0	1	0	160	0	0	0	0	0	0	6	167	678	0	678	0.0703751	atcctgttttctcaaaacaaaggttcaaaaaacgaaaaaaaag	HWI-D00104_219_C42RDACXX_1_1101_17125_72782_CONS_SUB_SUB
Brassicaceae	NA	NA	NA	More abundant in negative than sample	401	43	0	0	0	25	501	8	46	66	1705	2795	9302	0	9302	0.0858494	atcctgggttacgcgaacaaaacagagtttagaaagcgg	HWI-D00104_219_C42RDACXX_1_1101_13898_32456_CONS_SUB_SUB_CMP
Theaceae	NA	NA	NA	More abundant in negative than sample	0	0	0	0	0	0	0	23	0	0	11	34	0	87	87	0.111658	atcctgtttttctaaaacaaacaaagattccgaaagcgaaaataaaaaaag	HWI-D00104_219_C42RDACXX_1_1112_5924_37471_CONS_SUB_SUB_CMP
Araliaceae	NA	NA	NA	More abundant in negative than sample	5	1	0	0	448	0	158	0	9	0	15	636	7	1113	1120	0.162245	atcctgttttccgaaaacaaacaaaggttcagaaggcgaaaaaagg	HWI-D00104_219_C42RDACXX_1_1101_12085_14782_CONS_SUB_SUB
Fabaceae	NA	NA	NA	More abundant in negative than sample	0	38	0	0	0	1	0	0	0	0	0	39	0	68	68	0.163866	atcctgttttccgaaaaccaagaagagttcagaaagggagaataaaataaaaaaaaag	HWI-D00104_219_C42RDACXX_1_1214_12183_60432_CONS_SUB_SUB
Poaceae	Poa	Poa_ann	NA	More abundant in negative than sample	124	30	0	0	0	0	0	0	0	0	635	789	1	1274	1275	0.176807	atccatgttttgagaaaacaagggggttctcgaactagaatacaaaggaaaag	HWI-D00104_219_C42RDACXX_1_1103_14409_91892_CONS_SUB_SUB
Sapotaceae	NA	NA	NA	More abundant in negative than sample	0	0	0	0	0	0	0	0	0	0	30	30	0	46	46	0.186335	atcctgttttcgaaaataaacaaagattcagaaagcgaaaataaaaaaaag	HWI-D00104_219_C42RDACXX_1_2206_9664_91647_CONS_SUB_SUB_CMP
Apocynaceae	NA	NA	NA	More abundant in negative than sample	0	0	26	0	0	53	0	10	2	0	0	91	1	71	72	0.361111	atcctgttttccacaaacaagggttcagaaaacgaaaaaag	HWI-D00104_219_C42RDACXX_1_1111_4038_35325_CONS_SUB_SUB
Pinaceae	Pinus	Pin_syl	NA	More abundant in negative than sample	79171	158345	47	169	8417	115	86	4	2	1	14587	260944	172627	5	172632	0.431875	atccggttcatgaagacaatgtttcttctcctaagataggaaggg	HWI-D00104_219_C42RDACXX_1_1101_9078_2237_CONS_SUB_SUB
Bignoniaceae	NA	NA	NA	More abundant in negative than sample	0	0	0	0	0	0	0	9	0	0	374	383	71	170	241	0.45406	atccttttttctcaaaacaaaggttcagaaaaggaaaaaagg	HWI-D00104_219_C42RDACXX_1_1104_3556_82962_CONS_SUB_SUB_CMP
Olacaceae	Ptychopetalum	NA	Ptychopetalum olacoides	More abundant in negative than sample	13	0	0	0	0	0	0	0	0	0	0	13	0	8	8	0.464286	atcctgttttccgaaaacaagcaagggtttagaaag	HWI-D00104_219_C42RDACXX_1_2213_11396_68655_CONS_SUB_SUB_CMP
Sapotaceae	NA	NA	NA	More abundant in negative than sample	0	5	0	0	102	45	17	15	1	0	2	187	82	32	114	0.468672	atcctgttttcgaaaataaacaaagattcagaaagcgaaaataaaaaaag	HWI-D00104_219_C42RDACXX_1_1112_17030_61515_CONS_SUB_SUB_CMP
Fabaceae	Diplotropis	NA	NA	More abundant in negative than sample	0	502	0	0	0	0	0	0	0	113	0	615	346	0	346	0.507845	atcctgttttccgaaaacaaagaaaagttcagaaagcgagaataaaaaag	HWI-D00104_219_C42RDACXX_1_1102_10921_91557_CONS_SUB_SUB_CMP
Malvaceae	NA	NA	NA	More abundant in negative than sample	0	0	0	0	21	0	0	0	0	0	26	47	26	0	26	0.516484	atcctattattttacgaaaataaacaaaggttcagcaagcgagaataataaaaaaaggaaag	HWI-D00104_219_C42RDACXX_1_1315_12147_6874_CONS_SUB_SUB
Ranunculaceae	Ranunculus	Ran_rep	NA	More abundant in negative than sample	57	85	0	0	0	0	0	2	0	0	0	144	73	0	73	0.563601	atcctgctttcagaaaacaaaaagagggttcagaaagcaaagg	HWI-D00104_219_C42RDACXX_1_1106_21333_74949_CONS_SUB_SUB_CMP
Moraceae	Brosimum	NA	NA	More abundant in negative than sample	208	158	0	52	0	1	96	20	0	0	48	583	228	4	232	0.71798	atccagttttctgaaaacaaacaagggttcagaaggcgataataaaaaag	HWI-D00104_219_C42RDACXX_1_1110_1458_27961_CONS_SUB_SUB_CMP
Actinidiaceae	Actinidia	NA	NA	More abundant in negative than sample	0	0	0	0	0	0	0	0	0	45	85	130	50	0	50	0.742857	atcctttttttcgaaaacaaacaaagattcagaaagcgaaaataaaacaag	HWI-D00104_219_C42RDACXX_1_1110_19255_5193_CONS_SUB_SUB
Taxaceae	Taxus	NA	Taxus baccata	More abundant in negative than sample	73	0	0	0	22	0	0	32	0	124	118	369	0	137	137	0.769552	atccgtattataggaacaataattttattttctagaaaagg	HWI-D00104_219_C42RDACXX_1_1104_19232_85311_CONS_SUB_SUB_CMP
Araliaceae	Aralia	NA	Aralia spinosa	More abundant in negative than sample	0	12	0	0	0	0	1	0	0	0	0	13	0	4	4	0.928571	atcctgtcttccgaaaacaaacaaaggttcagaaggcgaaaaaagg	HWI-D00104_219_C42RDACXX_1_1114_15441_41956_CONS_SUB_SUB_CMP
Fabaceae	Robinia	NA	NA	More abundant in negative than sample	275	0	0	0	0	0	0	0	0	0	0	275	0	82	82	0.958188	atcccgctttccgaaaataaagaaaaattccggaagcgagaaaaag	HWI-D00104_219_C42RDACXX_1_1103_9988_21216_CONS_SUB_SUB
Rosaceae	Prunus	NA	NA	More abundant in sample than in negative	0	4	0	0	171	0	0	0	0	0	262	437	0	117	117	1.06716	atcctgttttattaaaacaaacaagggtttcataaaccgagaataaaaaag	HWI-D00104_219_C42RDACXX_1_1107_12738_60522_CONS_SUB_SUB_CMP
Fagaceae	Quercus	NA	NA	More abundant in sample than in negative	31	0	0	13	32	0	8	93	109	0	84	370	24	62	86	1.22924	atcctattttacgaaaacaaataagggttcagaagaaagcaagaataaaaaaag	HWI-D00104_219_C42RDACXX_1_1205_9393_23509_CONS_SUB_SUB_CMP
Apocynaceae	NA	NA	NA	More abundant in sample than in negative	0	0	0	0	0	0	0	0	0	0	161	161	37	0	37	1.24324	atcctattttccacaaacaaaggttcagaaaatgaaaacaag	HWI-D00104_219_C42RDACXX_1_1113_13605_78871_CONS_SUB_SUB_CMP
Fabaceae	Trifolium	Tri_rep	Trifolium repens	More abundant in sample than in negative	0	0	0	0	0	0	275	0	0	0	0	275	11	49	60	1.30952	atccttctttccgaaaacaaaataaaagttcagaaagttaaaataaaaaagg	HWI-D00104_219_C42RDACXX_1_1310_18640_53965_CONS_SUB_SUB
Putranjivaceae	Drypetes	NA	Drypetes fanshawei	More abundant in sample than in negative	0	0	29	0	0	0	0	0	1	0	0	30	0	6	6	1.42857	atcctgttttactaaaacaaacaaaacaaaggttcataaagacagaaaaataaag	HWI-D00104_219_C42RDACXX_1_2113_19945_71588_CONS_SUB_SUB
Solanaceae	Solanum	NA	NA	More abundant in sample than in negative	156	23	0	51	292	0	1	0	0	95	0	618	55	66	121	1.45927	atcctgttttctgaaaacaaaccaaggttcagaaaaaaag	HWI-D00104_219_C42RDACXX_1_1111_2184_88062_CONS_SUB_SUB_CMP
Fabaceae	Mimosa	NA	NA	More abundant in sample than in negative	5	0	0	0	0	0	0	0	0	0	24	29	2	3	5	1.65714	atcctgttttccgaaaaccaagaagagttcagaaagggagaatcaaaaaaaag	HWI-D00104_219_C42RDACXX_1_2306_2710_42050_CONS_SUB_SUB
Euphorbiaceae	Hevea	NA	Hevea brasiliensis	More abundant in sample than in negative	4	69	0	0	0	0	303	0	25	0	0	401	42	0	42	2.72789	atcctgttttccgaaaacaaacaaagtaaagacagaataaaaaaaaagggggg	HWI-D00104_219_C42RDACXX_1_1112_8010_18434_CONS_SUB_SUB
Solanaceae	Capsicum	NA	NA	More abundant in sample than in negative	368	4	0	0	0	0	3	0	102	0	250	727	75	0	75	2.76952	atcctattttctgaaaacaaataaaggttcagaaaaaaag	HWI-D00104_219_C42RDACXX_1_1101_17344_51765_CONS_SUB_SUB
Ulmaceae	Ulmus	NA	NA	More abundant in sample than in negative	0	0	0	0	0	0	56	103	51	0	551	761	76	0	76	2.8609	atcctgttttatgaaaataagggttcataaagcgataataaaaaag	HWI-D00104_219_C42RDACXX_1_1105_16405_56783_CONS_SUB_SUB
Rubiaceae	NA	NA	NA	More abundant in sample than in negative	0	109	0	0	4	78	0	15	0	57	63	326	29	0	29	3.21182	atcctgttttccgaaaccaaaggttcagaaagtgaaaaaag	HWI-D00104_219_C42RDACXX_1_1116_3788_40962_CONS_SUB_SUB
Cucurbitaceae	NA	NA	NA	More abundant in sample than in negative	0	0	0	0	0	0	16	0	0	0	0	16	1	0	1	4.57143	atcctttttccgaaaaaaaaaaagg	HWI-D00104_219_C42RDACXX_1_2309_4354_12580_CONS_SUB_SUB
Fabaceae	NA	NA	NA	More abundant in sample than in negative	71	0	0	0	0	0	0	0	0	0	127	198	12	0	12	4.71429	atcctgttttccgaaaaccaagaagagttcagaaagggagaatcaaaaaaaaag	HWI-D00104_219_C42RDACXX_1_1108_8162_23118_CONS_SUB_SUB_CMP
Combretaceae	Terminalia	NA	NA	More abundant in sample than in negative	0	0	0	0	0	77	0	7	0	0	107	191	1	10	11	4.96104	atcctattttatgaaaaccaacaaaacaacaaagattcagaataaaaaaag	HWI-D00104_219_C42RDACXX_1_1112_19263_88642_CONS_SUB_SUB
Salicaceae	NA	NA	NA	More abundant in sample than in negative	172	0	118	0	1	3	257	292	2	177	4278	5300	0	244	244	6.20609	atcctgtttttcgaaaacaaacaaaggttcgtaaagacagaatcagaatacaaaaacaaaag	HWI-D00104_219_C42RDACXX_1_1101_7413_38475_CONS_SUB_SUB
Malvaceae	Tilia	NA	NA	More abundant in sample than in negative	52	0	0	846	0	0	0	0	0	0	0	898	0	31	31	8.2765	atcctattattttacgaaaaaaaaacaaaggttcagcaagcgagaataataaaaagaag	HWI-D00104_219_C42RDACXX_1_1104_16008_10032_CONS_SUB_SUB_CMP
Rosaceae	Alchemilla	Alc_glo	Alchemilla glomerulans	More abundant in sample than in negative	0	0	0	0	0	0	0	0	0	154	0	154	0	5	5	8.8	atcccgttttatgaaaacaaaggtttcagaaagcgagaataaataagg	HWI-D00104_219_C42RDACXX_1_1214_16454_43868_CONS_SUB_SUB
Fabaceae	Abarema	NA	Abarema jupunba	More abundant in sample than in negative	13	10	0	0	0	30	2	0	30	0	511	596	0	19	19	8.96241	atcctgttttccgaaaaccaagaagagttcagaaagggagaaaaaaaaaag	HWI-D00104_219_C42RDACXX_1_1106_15066_11503_CONS_SUB_SUB_CMP
Asteraceae	Solidago	Sol_vir	NA	More abundant in sample than in negative	2	5025	594	0	8777	0	2	0	0	0	727	15127	428	1	429	10.0746	atcacgttttccgaaaacaagcaaaggttcagaaagcgaaaatcaaaaag	HWI-D00104_219_C42RDACXX_1_1101_16333_22710_CONS_SUB_SUB_CMP
Fabaceae	NA	NA	NA	More abundant in sample than in negative	0	5	210	0	0	0	37	0	0	0	0	252	0	7	7	10.2857	atcctgttttccgaaaaccaagaagagttcagaaagggagaataaaataaaaaaaag	HWI-D00104_219_C42RDACXX_1_1108_9393_40540_CONS_SUB_SUB_CMP
Solanaceae	Brunfelsia	NA	Brunfelsia densifolia	More abundant in sample than in negative	4	0	0	0	0	0	0	0	0	0	44	48	1	0	1	13.7143	atcccgttttccgaaaacaaacaaaggttcagaaaaaaag	HWI-D00104_219_C42RDACXX_1_1313_15616_80171_CONS_SUB_SUB_CMP
Pinaceae	Picea	Pic_abi	NA	More abundant in sample than in negative	117	113	0	0	0	0	4	0	0	100	7	341	6	0	6	16.2381	atccggttcatggagacaatagtttcttcttttattctcctaagataggaaggg	HWI-D00104_219_C42RDACXX_1_1206_3544_11505_CONS_SUB_SUB
Cupressaceae	Chamaecyparis	NA	Chamaecyparis lawsoniana	More abundant in sample than in negative	0	0	0	0	0	65	0	0	0	0	10305	10370	0	127	127	23.3296	atccgatttctagagacaacagtttcctttccgaaaaagg	HWI-D00104_219_C42RDACXX_1_1101_10163_27857_CONS_SUB_SUB
Apiaceae	NA	Ang_arc	Angelica archangelica	More abundant in sample than in negative	0	3546	28	0	0	0	0	0	197	113	3206	7090	66	0	66	30.6926	atcctattttccaaaaacaaacaaaggcccagaaggtgaaaaaag	HWI-D00104_219_C42RDACXX_1_1101_16424_25419_CONS_SUB_SUB
Asteraceae	Saussurea	Sau_alp	NA	More abundant in sample than in negative	1555	4585	0	0	1018	0	0	0	134	111	0	7403	47	1	48	44.0655	atcacgttttccgaaaacaaacaaaggttcagaaagcgaaaatccaaaag	HWI-D00104_219_C42RDACXX_1_1102_20439_8215_CONS_SUB_SUB
Aceraceae	Acer	NA	NA	More abundant in sample than in negative	0	0	0	3193	0	0	0	0	0	0	0	3193	0	18	18	50.6825	atcctgttttacgagaataaaacaaagcaaacaagggttcagaaagcgagaaaagg	HWI-D00104_219_C42RDACXX_1_1103_7401_55990_CONS_SUB_SUB_CMP
Moraceae	NA	NA	NA	More abundant in sample than in negative	41	0	0	0	7	85	0	0	130	0	48	311	1	0	1	88.8571	atccggttttctgaaaacaaacaagggttcagaaggcgataataaaaaag	HWI-D00104_219_C42RDACXX_1_1105_9341_54763_CONS_SUB_SUB
Myristicaceae	NA	NA	NA	More abundant in sample than in negative	0	0	0	0	311	0	0	0	0	0	287	598	0	1	1	170.857	atcctgttttctgaaaacaagggttcagaaagcgagaatcaaaaaag	HWI-D00104_219_C42RDACXX_1_1102_10417_50553_CONS_SUB_SUB
Juglandaceae	NA	NA	NA	More abundant in sample than in negative	0	584	0	0	1536	1	0	98	0	0	1775	3994	0	1	1	1141.14	atcctgttttctaaaaacaaataagggttcataaagcgagaatcaaaaag	HWI-D00104_219_C42RDACXX_1_1101_4225_70087_CONS_SUB_SUB
Asteraceae	Achillea	Ach_mil	Achillea millefolium	Only in sample	0	0	0	0	325	0	0	0	0	0	0	325	0	0	0	#DIV/0!	atcacgttttccgaaaacaaacaaaggttaagaaagcgaaaagaaaaaaaa	HWI-D00104_219_C42RDACXX_1_1212_2794_4303_CONS_SUB_SUB
Alliaceae	Allium	All_sch	Allium schoenoprasum	Only in sample	0	0	0	0	0	0	0	0	0	132	0	132	0	0	0	#DIV/0!	atctttcttttttgaaaaacaagggtttaaaaaagagaataaaaaag	HWI-D00104_219_C42RDACXX_1_1207_9133_53809_CONS_SUB_SUB_CMP
Alliaceae	Allium	All_sch	Allium schoenoprasum	Only in sample	325	0	0	0	0	0	0	17	0	0	0	342	0	0	0	#DIV/0!	atctttattttttgaaaaacaagggtttaaaaaagagaataaaaaag	HWI-D00104_219_C42RDACXX_1_1107_19379_94312_CONS_SUB_SUB
Anacardiaceae	Anacardium	NA	Anacardium occidentale	Only in sample	0	0	0	0	0	0	0	0	0	263	0	263	0	0	0	#DIV/0!	atcctattttacgagaacaaaaacaaacagggggtcagaacgggagaaaaaaaag	HWI-D00104_219_C42RDACXX_1_1101_1985_86905_CONS_SUB_SUB
Apiaceae	Anthriscus	Ant_syl	Anthriscus sylvestris	Only in sample	0	0	0	0	389	0	0	0	0	0	0	389	0	0	0	#DIV/0!	atcctattttttccaaaaacaaacaaaggcccagaaggtgaaaaaag	HWI-D00104_219_C42RDACXX_1_1105_12718_32356_CONS_SUB_SUB
Ericaceae	Arctostaphylos	Arc_uva	Arctostaphylos uva-ursi	Only in sample	0	20	0	0	0	0	0	0	0	0	0	20	0	0	0	#DIV/0!	atctttttttttttttcgaaaataaagaaagattcagaaagcgaaaaaaaag	HWI-D00104_219_C42RDACXX_1_2309_17468_49202_CONS_SUB_SUB
Ericaceae	Arctostaphylos	Arc_uva	Arctostaphylos uva-ursi	Only in sample	4	204	0	0	0	0	0	0	0	1	0	209	0	0	0	#DIV/0!	atcttttttttttttcgaaaataaagaaagattcagaaagcgaaaaaaaag	HWI-D00104_219_C42RDACXX_1_1102_11116_42005_CONS_SUB_SUB
Ericaceae	Arctous	Arc_alp	Arctous alpinus	Only in sample	141	803	25	0	0	0	0	0	16	30	0	1015	0	0	0	#DIV/0!	atctttttttttcgaaaataaagaaagattcagaaagcgaaaaaaaag	HWI-D00104_219_C42RDACXX_1_1108_4944_63833_CONS_SUB_SUB
Asparagaceae	Asparagus	NA	NA	Only in sample	0	51	0	0	0	336	0	114	0	0	143	644	0	0	0	#DIV/0!	atctttatgtttagaaaaacaagggttttaatttaaaaactagaagaaaaagg	HWI-D00104_219_C42RDACXX_1_1201_13695_32799_CONS_SUB_SUB
Apocynaceae	Aspidosperma	NA	NA	Only in sample	0	720	16	50	133	0	0	0	0	0	17	936	0	0	0	#DIV/0!	atcctgttttccaaaaacaagggttcagaaaacgaaaaaag	HWI-D00104_219_C42RDACXX_1_1102_19124_19964_CONS_SUB_SUB
Fabaceae	Astragalus	Ast_sp	Astragalus sp.	Only in sample	0	707	0	0	0	0	0	0	0	0	0	707	0	0	0	#DIV/0!	atcctgctttccgaaaacaaaaaaataaaagttcagaaagttaaaattaaacaaaaaag	HWI-D00104_219_C42RDACXX_1_1105_7124_91836_CONS_SUB_SUB_CMP
Poaceae	Avena	NA	NA	Only in sample	1134	0	0	0	0	0	0	0	0	0	0	1134	0	0	0	#DIV/0!	atccgtgttttgagaggggggttctcgaactagaatacaaaggaaaag	HWI-D00104_219_C42RDACXX_1_1102_5660_70333_CONS_SUB_SUB
Poaceae	Avenella	Ave_fle	Avenella flexuosa	Only in sample	480	0	0	0	0	0	0	0	0	0	0	480	0	0	0	#DIV/0!	atccatgttttgagaaaacaagggggttctcgaactagaatacaacggaaaag	HWI-D00104_219_C42RDACXX_1_1101_13284_15311_CONS_SUB_SUB_CMP
Moraceae	Bagassa	NA	Bagassa guianensis	Only in sample	0	0	0	0	402	0	0	0	0	0	0	402	0	0	0	#DIV/0!	atccggttttctgaaaacaaaacaaacaagggttcagaaagcgataataaaaaag	HWI-D00104_219_C42RDACXX_1_1101_20045_72235_CONS_SUB_SUB_CMP
Orobanchaceae	Bartsia	Bar_alp	Bartsia alpina	Only in sample	0	2156	0	0	0	0	0	0	0	122	0	2278	0	0	0	#DIV/0!	atcctgttttcttaaaacaaagattcagaaaacgaaaaataaag	HWI-D00104_219_C42RDACXX_1_1102_15573_45981_CONS_SUB_SUB
Fabaceae	Bocoa	NA	NA	Only in sample	0	0	0	0	0	0	0	37	0	0	95	132	0	0	0	#DIV/0!	atcccgttttccgaaaacaaagaagagttcagaaagcgagaataaaaaaaag	HWI-D00104_219_C42RDACXX_1_1311_3910_76279_CONS_SUB_SUB_CMP
Ophioglossaceae	Botrychium	Bot_lun	NA	Only in sample	316	370	0	0	0	0	0	0	0	0	0	686	0	0	0	#DIV/0!	atcttgtttctacgacga	HWI-D00104_219_C42RDACXX_1_1104_4749_95993_CONS_SUB_SUB
Scrophulariaceae	Buddleja	NA	NA	Only in sample	51	0	0	0	0	0	0	0	0	0	0	51	0	0	0	#DIV/0!	atcctgttgtctcaaaacaaaggttcagaaggcgaaaaaag	HWI-D00104_219_C42RDACXX_1_2206_14313_57719_CONS_SUB_SUB_CMP
Plantaginaceae	Callitriche	Calli_pal	Callitriche palustris	Only in sample	0	0	87	0	0	0	0	0	0	0	0	87	0	0	0	#DIV/0!	atcctgtcttttcaaaacaaaggttctaaaaacgaaattaagg	HWI-D00104_219_C42RDACXX_1_1214_2021_7964_CONS_SUB_SUB
Cyperaceae	Carex	Car_paup	Carex paupercula	Only in sample	0	0	0	0	0	0	0	23	0	0	0	23	0	0	0	#DIV/0!	atcttctttttgataaaaaaaaaatatataaaatatttcttatttcaaataagaaataatattttttcttatctaatattaaa	HWI-D00104_219_C42RDACXX_1_2111_16345_21402_CONS_SUB_SUB_CMP
Cyperaceae	Carex	Car_sp	Carex sp.	Only in sample	0	0	0	0	0	0	0	0	0	75	0	75	0	0	0	#DIV/0!	atcttctttttgagaaaaagaaatatagaaaatatttcttatttcagataagaaagaataatatttcttatctaatattaaa	HWI-D00104_219_C42RDACXX_1_1211_19516_75540_CONS_SUB_SUB
Cyperaceae	Carex	Car_sp	Carex sp.	Only in sample	0	150	0	0	0	31	0	13	23	2	0	219	0	0	0	#DIV/0!	atcttctttttgagaaaaagaaatatataaaatatttcttatttcagataagaaataatattttttcttatctaatattaaa	HWI-D00104_219_C42RDACXX_1_1115_13325_16777_CONS_SUB_SUB_CMP
Cyperaceae	Carex	Car_vag	Carex vaginata	Only in sample	0	109	0	0	0	0	0	0	0	29	0	138	0	0	0	#DIV/0!	atcttctttttgataaaaagaaatatatcaaatatttcttatttaagataagaaataatattttttcttatctaatattaaa	HWI-D00104_219_C42RDACXX_1_1201_11757_66548_CONS_SUB_SUB
Ericaceae	Cassiope	Cas_tet	Cassiope lycopodioides	Only in sample	11	24	0	0	0	0	0	0	0	7	0	42	0	0	0	#DIV/0!	atctttttttttttcgctttcaaaatctttgtttgtttgcgaaaaaaaag	HWI-D00104_219_C42RDACXX_1_2205_20647_25631_CONS_SUB_SUB
Onagraceae	Chamerion	Cha_ang	Chamerion angustifolium	Only in sample	0	0	0	0	0	0	0	0	0	0	450	450	0	0	0	#DIV/0!	atcctattttacgaaaaccaacaccggggggttagaaagcgataaaaaaaaaag	HWI-D00104_219_C42RDACXX_1_1105_13384_21351_CONS_SUB_SUB_CMP
Arecaceae	Cocos	NA	Cocos nucifera	Only in sample	0	0	0	0	0	0	0	0	0	0	35	35	0	0	0	#DIV/0!	atctttattttgagaaaacaagggtttataaaactagaataaaaagg	HWI-D00104_219_C42RDACXX_1_1211_17159_66466_CONS_SUB_SUB
Boraginaceae	Cordia	NA	NA	Only in sample	0	33	0	0	0	0	0	88	0	0	6	127	0	0	0	#DIV/0!	atcctgttttccgaaaacaaagaaaggttcagaaagcgaaaaagg	HWI-D00104_219_C42RDACXX_1_1108_18983_8291_CONS_SUB_SUB
Cucurbitaceae	Cucumis	NA	NA	Only in sample	41	0	0	0	0	0	5	0	0	0	56	102	0	0	0	#DIV/0!	atccttttttccgaaaaaaaag	HWI-D00104_219_C42RDACXX_1_1305_20787_18531_CONS_SUB_SUB_CMP
Orchidaceae	Dactylorhiza	Dac_sp	NA	Only in sample	0	60	0	0	0	0	0	0	0	0	0	60	0	0	0	#DIV/0!	atcttaaaaaaaaaaaatggaaaatgagaataaaaaga	HWI-D00104_219_C42RDACXX_1_1110_12098_85024_CONS_SUB_SUB
Orchidaceae	Dactylorhiza	Dac_sp	Dactylorhiza incarnata	Only in sample	0	142	0	0	0	0	0	0	0	0	0	142	0	0	0	#DIV/0!	atcttaaaaaaaaaatggaaaatgagaataaaaaga	HWI-D00104_219_C42RDACXX_1_2208_11885_55424_CONS_SUB_SUB
Orchidaceae	Dactylorhiza	Dac_sp	NA	Only in sample	0	387	0	0	0	0	0	0	0	0	0	387	0	0	0	#DIV/0!	atcttaaaaaaaaaaatggaaaatgagaataaaaaga	HWI-D00104_219_C42RDACXX_1_1101_19338_27459_CONS_SUB_SUB
Fabaceae	Dalbergia	NA	NA	Only in sample	0	0	0	0	0	0	0	81	0	0	0	81	0	0	0	#DIV/0!	atcccgttttctgaaagcaaagaaaagttaagaaagcgagaataaaaaaag	HWI-D00104_219_C42RDACXX_1_1315_1559_44208_CONS_SUB_SUB_CMP
Diapensiaceae	Diapensia	Dia_lap	Diapensia lapponica	Only in sample	0	199	0	0	0	0	0	0	0	0	0	199	0	0	0	#DIV/0!	atcctgtttttcgaaaacaaagaaagattcagaaagcgaaaaaaaag	HWI-D00104_219_C42RDACXX_1_1213_12182_82953_CONS_SUB_SUB_CMP
Fabaceae	Dipteryx	NA	NA	Only in sample	0	0	0	0	27	0	0	0	0	0	56	83	0	0	0	#DIV/0!	atcctgttttccgaaaacaaagaagagttcataaagcgagagtaaagtaaaaaag	HWI-D00104_219_C42RDACXX_1_1113_3377_39725_CONS_SUB_SUB_CMP
Cyperaceae	Eriophorum	Eri_sp	NA	Only in sample	0	0	8	0	0	0	0	0	20	0	0	28	0	0	0	#DIV/0!	atctttcattttgagaaaatgagagatataaaatatctcttatttattataagaaataaaatatttcttatctaatattaaa	HWI-D00104_219_C42RDACXX_1_2208_14704_81478_CONS_SUB_SUB
Orobanchaceae	Euphrasia	Eup_sp	NA	Only in sample	0	0	171	0	76	0	0	0	0	0	0	247	0	0	0	#DIV/0!	atcctgttttttccaaacaaagattcagaaaacgaaaaaaag	HWI-D00104_219_C42RDACXX_1_1104_14594_47778_CONS_SUB_SUB
Geraniaceae	Geranium	Ger_syl	NA	Only in sample	2009	69	0	0	0	0	0	0	7	24	0	2109	0	0	0	#DIV/0!	atccttttttacgaaaataaagagggtctcagaaagcgagaatagaaaaaaaag	HWI-D00104_219_C42RDACXX_1_1101_20529_56955_CONS_SUB_SUB
Rosaceae	Geum	Geu_riv	NA	Only in sample	0	236	0	0	0	0	0	0	314	0	0	550	0	0	0	#DIV/0!	atcccgttttatgaaaagaaacaagggtttcagaacgcgagaataaataaag	HWI-D00104_219_C42RDACXX_1_1101_6802_13469_CONS_SUB_SUB
Malvaceae	Gossypium	NA	NA	Only in sample	0	178	0	0	0	0	0	0	0	0	0	178	0	0	0	#DIV/0!	atcctattattttattattttacgaaaataaacatgaacaaaggttcagcaagcgagaataagaaaaaaaggaaag	HWI-D00104_219_C42RDACXX_1_1113_17862_90075_CONS_SUB_SUB
Goupiaceae	Goupia	NA	Goupia glabra	Only in sample	0	0	0	0	0	0	0	24	0	0	79	103	0	0	0	#DIV/0!	atcctgtttttcgaaaacaaacaaaggttcataaagacagaataaaataaaaaag	HWI-D00104_219_C42RDACXX_1_1112_6791_24775_CONS_SUB_SUB_CMP
Meliaceae	Guarea	NA	Guarea silvatica	Only in sample	0	61	0	0	0	0	0	19	0	0	3	83	0	0	0	#DIV/0!	atcctattttacaagaacaaacaagggttcagaaagcgaaaaaggg	HWI-D00104_219_C42RDACXX_1_1212_11769_4903_CONS_SUB_SUB
Poaceae	Hordeum	NA	NA	Only in sample	0	99	0	0	0	0	0	0	0	0	0	99	0	0	0	#DIV/0!	atccgtgttttgagaagggattctcgaactagaatacaaaggaaaag	HWI-D00104_219_C42RDACXX_1_2110_20087_19640_CONS_SUB_SUB
Lycopodiaceae	Huperzia	NA	Huperzia varia	Only in sample	0	0	0	0	0	0	0	0	0	0	21	21	0	0	0	#DIV/0!	tttggaacatcat	HWI-D00104_219_C42RDACXX_1_2102_18332_80269_CONS_SUB_SUB
Lycopodiaceae	Huperzia	NA	NA	Only in sample	0	0	0	0	0	0	26	0	0	0	0	26	0	0	0	#DIV/0!	tgggcatctcaccc	HWI-D00104_219_C42RDACXX_1_1301_14227_86384_CONS_SUB_SUB
Lycopodiaceae	Huperzia	NA	NA	Only in sample	0	33	0	0	0	0	0	0	0	0	0	33	0	0	0	#DIV/0!	tgggaatgtgcaat	HWI-D00104_219_C42RDACXX_1_2206_13516_3436_CONS_SUB_SUB
Lycopodiaceae	Huperzia	NA	NA	Only in sample	0	0	0	0	0	0	0	0	45	0	0	45	0	0	0	#DIV/0!	tgggtatgcgacac	HWI-D00104_219_C42RDACXX_1_1208_10354_84205_CONS_SUB_SUB
Lycopodiaceae	Huperzia	NA	NA	Only in sample	0	0	0	0	0	0	0	0	0	0	77	77	0	0	0	#DIV/0!	tgggtagacgtcac	HWI-D00104_219_C42RDACXX_1_1113_11215_14031_CONS_SUB_SUB
Lycopodiaceae	Huperzia	NA	NA	Only in sample	0	0	0	0	0	0	0	0	0	0	101	101	0	0	0	#DIV/0!	tgggtagacgtaac	HWI-D00104_219_C42RDACXX_1_1113_9301_30940_CONS_SUB_SUB_CMP
Lycopodiaceae	Huperzia	NA	NA	Only in sample	0	0	0	0	118	0	0	0	0	0	0	118	0	0	0	#DIV/0!	tgggacaagcagat	HWI-D00104_219_C42RDACXX_1_1109_2460_8326_CONS_SUB_SUB_CMP
Pinaceae	Larix	NA	NA	Only in sample	9	0	0	0	0	0	0	0	0	0	118	127	0	0	0	#DIV/0!	atccggttcatggagacaatggtttcttctcctaggataggaaggg	HWI-D00104_219_C42RDACXX_1_1209_11466_37864_CONS_SUB_SUB_CMP
Fabaceae	Lens	NA	NA	Only in sample	79	0	0	0	0	0	0	0	0	10	0	89	0	0	0	#DIV/0!	atccttctttccgaaaacaaatcaaagttcagaaagtgaaaatcaaaaaag	HWI-D00104_219_C42RDACXX_1_1101_12802_74411_CONS_SUB_SUB
Chrysobalanaceae	Licania	NA	NA	Only in sample	0	0	0	23	0	0	0	0	0	0	0	23	0	0	0	#DIV/0!	atcctggtttccaaaaacaaaacaaggttcatacatatacataaagacggaataaaaaaaaag	HWI-D00104_219_C42RDACXX_1_1308_6144_23093_CONS_SUB_SUB
Linnaeaceae	Linnaea	Lin_bor	Linnaea borealis	Only in sample	0	46	0	0	1243	0	0	0	0	0	0	1289	0	0	0	#DIV/0!	atccagttttacgaaaacaaacaagggttcagaaagctaaaatcaaaaag	HWI-D00104_219_C42RDACXX_1_1101_18728_92970_CONS_SUB_SUB
Juncaceae	Luzula	Luz_sp2	NA	Only in sample	88	0	0	0	0	0	0	0	0	0	0	88	0	0	0	#DIV/0!	atcttaatctggagaaaatgtgtttctctataaaaactagaatcaaaaag	HWI-D00104_219_C42RDACXX_1_2207_9326_41459_CONS_SUB_SUB
Fabaceae	Machaerium	NA	NA	Only in sample	0	40	2	0	2	0	0	0	0	0	814	858	0	0	0	#DIV/0!	atcccgttttccgaaagcaaagaaaagttaagaaaacgagaaaaag	HWI-D00104_219_C42RDACXX_1_1103_8433_56352_CONS_SUB_SUB
Rubiaceae	Margaritopsis	NA	NA	Only in sample	0	0	0	0	0	10	0	0	0	0	0	10	0	0	0	#DIV/0!	atcctgttttctgaaagcaaaagttcagaaagtgaaattaaaagggg	HWI-D00104_219_C42RDACXX_1_2114_9455_18500_CONS_SUB_SUB_CMP
Fabaceae	Medicago	NA	Medicago sativa	Only in sample	0	0	0	0	63	0	0	0	0	0	0	63	0	0	0	#DIV/0!	atccttctttccgaaaacaaataaataaaagttcagaaagttaaaatcaaaaaag	HWI-D00104_219_C42RDACXX_1_1204_14483_19155_CONS_SUB_SUB
Fabaceae	Medicago	NA	Medicago polymorpha	Only in sample	287	0	0	0	0	0	0	0	0	0	0	287	0	0	0	#DIV/0!	atccttctttccgaaaagaaataaataaaagttcagaaagtgaaaatcaaaaaag	HWI-D00104_219_C42RDACXX_1_1115_9582_32012_CONS_SUB_SUB
Orobanchaceae	Melampyrum	Mel_pra	Melampyrum pratense	Only in sample	0	0	0	0	493	0	0	0	0	0	0	493	0	0	0	#DIV/0!	ctcctgttttctcaaaacaaagattcagaaaataaaaaag	HWI-D00104_219_C42RDACXX_1_1103_11989_79337_CONS_SUB_SUB_CMP
Orobanchaceae	Melampyrum	Mel_syl	Melampyrum sylvaticum	Only in sample	550	0	0	0	230	0	0	0	0	0	0	780	0	0	0	#DIV/0!	ctcctgttttctcaaaataaagattcagaaaacaaaaaaag	HWI-D00104_219_C42RDACXX_1_1102_7365_13831_CONS_SUB_SUB
Caryophyllaceae	Minuartia	Min_sp	NA	Only in sample	0	774	0	0	0	0	0	0	0	0	0	774	0	0	0	#DIV/0!	ctcctctttttttctccctttttcaaaagaaaaaaggattcagaaagcaagactaaaaaag	HWI-D00104_219_C42RDACXX_1_1101_3942_40952_CONS_SUB_SUB_CMP
Myricaceae	Myrica	Myr_gal	Myrica gale	Only in sample	0	0	0	356	0	0	0	0	0	0	0	356	0	0	0	#DIV/0!	atccggttttctgaaaacaaataagggttcataaagcgagaatcaaaaag	HWI-D00104_219_C42RDACXX_1_1105_19887_79851_CONS_SUB_SUB
Araceae	NA	NA	NA	Only in sample	0	33	17	0	0	0	0	0	0	0	0	50	0	0	0	#DIV/0!	atccttgttttgagaaaaag	HWI-D00104_219_C42RDACXX_1_1310_15591_16993_CONS_SUB_SUB
Araceae	NA	NA	NA	Only in sample	0	8	0	0	0	0	0	0	28	0	19	55	0	0	0	#DIV/0!	atccttgttttgagaaaaaag	HWI-D00104_219_C42RDACXX_1_1115_4522_67524_CONS_SUB_SUB_CMP
Celastraceae	NA	NA	NA	Only in sample	0	0	0	0	0	45	0	0	0	0	0	45	0	0	0	#DIV/0!	atcctattgtccgaaaacaaagaaagattcagaaagcaagaataacacaag	HWI-D00104_219_C42RDACXX_1_1207_8286_64613_CONS_SUB_SUB
Celastraceae	NA	NA	NA	Only in sample	0	91	0	0	0	0	0	0	0	0	0	91	0	0	0	#DIV/0!	atcctattgtccgaaaacaaagaaagattcagaaagcaagaataacaccag	HWI-D00104_219_C42RDACXX_1_1109_3101_63149_CONS_SUB_SUB_CMP
Lauraceae	NA	NA	NA	Only in sample	0	1	0	0	0	0	0	0	0	0	21	22	0	0	0	#DIV/0!	atcctgttttcagaaaacaagggttcagaaagcgagaaccaaaaaaag	HWI-D00104_219_C42RDACXX_1_1315_10288_8413_CONS_SUB_SUB
Sapindaceae	NA	NA	NA	Only in sample	0	0	0	0	104	0	0	0	0	0	0	104	0	0	0	#DIV/0!	atcccaaaacaaacagaggggttcagaaagtgaaaaaggg	HWI-D00104_219_C42RDACXX_1_2113_3581_64074_CONS_SUB_SUB
Annonaceae	NA	NA	NA	Only in sample	0	0	0	0	32	0	0	0	0	0	0	32	0	0	0	#DIV/0!	atcctatgttcagaaaacaaggttcagaaagcacgaataaaaaaaag	HWI-D00104_219_C42RDACXX_1_1112_10899_88511_CONS_SUB_SUB
Apocynaceae	NA	NA	NA	Only in sample	0	0	0	0	34	0	0	0	0	0	0	34	0	0	0	#DIV/0!	atcctattttccacaaacaaaggttcagaaaacaag	HWI-D00104_219_C42RDACXX_1_1214_8080_23821_CONS_SUB_SUB
Aquifoliaceae	NA	NA	NA	Only in sample	0	0	40	0	0	0	0	0	0	0	0	40	0	0	0	#DIV/0!	atcctattttccgaaaacaaagcgaaaatcaaaag	HWI-D00104_219_C42RDACXX_1_1110_6519_92141_CONS_SUB_SUB
Fabaceae	NA	NA	NA	Only in sample	185	0	0	0	0	0	0	0	0	0	11	196	0	0	0	#DIV/0!	atcctgttttccgaaaaccaagaagagttcagaaagggagaatcaaaaaaaaaag	HWI-D00104_219_C42RDACXX_1_1110_1315_75562_CONS_SUB_SUB
Fabaceae	NA	NA	NA	Only in sample	0	0	0	0	357	0	0	0	0	0	0	357	0	0	0	#DIV/0!	atcctgttttccgaaaacaaaaaagagttcaaataaaaag	HWI-D00104_219_C42RDACXX_1_1109_16627_37358_CONS_SUB_SUB_CMP
Myristicaceae	NA	NA	NA	Only in sample	0	0	0	0	0	0	0	0	0	0	24	24	0	0	0	#DIV/0!	atcctgttttcagaaaacaagggttcagaaagcgagaatcaaaaaag	HWI-D00104_219_C42RDACXX_1_1302_6102_85384_CONS_SUB_SUB
Anacardiaceae	NA	NA	NA	Only in sample	0	0	0	0	0	0	0	27	0	0	786	813	0	0	0	#DIV/0!	atcctattttacgagaacaaaaacaaacaaggggtcagaacgggagaaaaaaag	HWI-D00104_219_C42RDACXX_1_1106_14132_48865_CONS_SUB_SUB
Apiaceae	NA	Ang_syl	Anthriscus sylvestris	Only in sample	0	0	0	615	0	0	0	0	0	0	0	615	0	0	0	#DIV/0!	atcctattttccaaaaacaaacaaaggcccataaggtgaaaaaag	HWI-D00104_219_C42RDACXX_1_1109_9744_85170_CONS_SUB_SUB
Cucurbitaceae	NA	NA	NA	Only in sample	11	0	0	0	0	0	0	0	0	0	0	11	0	0	0	#DIV/0!	atcctttttccgaaaacaaaaaaagg	HWI-D00104_219_C42RDACXX_1_1313_12640_97760_CONS_SUB_SUB
Cucurbitaceae	NA	NA	NA	Only in sample	15	0	0	0	25	1	0	0	0	0	0	41	0	0	0	#DIV/0!	atcctttttccgaaaacaaaaaaaag	HWI-D00104_219_C42RDACXX_1_1312_12522_77138_CONS_SUB_SUB
Cucurbitaceae	NA	NA	NA	Only in sample	157	0	0	0	0	0	0	0	0	0	0	157	0	0	0	#DIV/0!	atcctttttccgaaaacaaaaaaaagg	HWI-D00104_219_C42RDACXX_1_1101_1714_64226_CONS_SUB_SUB_CMP
Cucurbitaceae	NA	NA	NA	Only in sample	1	0	0	0	69	34	17	0	0	0	44	165	0	0	0	#DIV/0!	atcctttttccgaaaacaaaaaaag	HWI-D00104_219_C42RDACXX_1_1112_16342_61709_CONS_SUB_SUB_CMP
Ericaceae	NA	NA	NA	Only in sample	1	33	0	0	0	0	0	0	0	0	0	34	0	0	0	#DIV/0!	atccttttttcgcaaacaaacaaagattccgaaagctaaaaaaag	HWI-D00104_219_C42RDACXX_1_1101_2358_41502_CONS_SUB_SUB_CMP
Poaceae	NA	Poaceae	NA	Only in sample	0	280	0	0	0	0	0	0	0	0	0	280	0	0	0	#DIV/0!	atccatgttttgagaaaacaagggggttctcgaactagaatgcaaaggaaaag	HWI-D00104_219_C42RDACXX_1_1106_21173_37090_CONS_SUB_SUB
Polygonaceae	NA	NA	NA	Only in sample	778	0	0	0	0	0	0	0	0	0	0	778	0	0	0	#DIV/0!	ctccttctttccaaaaggaagacaaaag	HWI-D00104_219_C42RDACXX_1_1107_4443_98354_CONS_SUB_SUB_CMP
Ranunculaceae	NA	NA	NA	Only in sample	0	0	0	0	0	0	0	0	0	334	0	334	0	0	0	#DIV/0!	atcctgctttcagaaaacaaaaagggggggttcagaaagaaaaaaagg	HWI-D00104_219_C42RDACXX_1_1111_9416_23699_CONS_SUB_SUB
Poaceae	Nardus	Nar_str	NA	Only in sample	0	0	0	251	0	0	0	0	0	0	0	251	0	0	0	#DIV/0!	atccgtgttttgagaaaacaagtggttctcgaactagaatccaaaggaaaag	HWI-D00104_219_C42RDACXX_1_1116_9317_100572_CONS_SUB_SUB_CMP
Thelypteridaceae	Oreopteris	NA	Oreopteris limbosperma	Only in sample	0	0	0	0	0	0	0	0	0	0	741	741	0	0	0	#DIV/0!	atcttgtattactcaaatgaatttcgggcgaggaagcga	HWI-D00104_219_C42RDACXX_1_1103_14099_32759_CONS_SUB_SUB
Fabaceae	Ormosia	NA	NA	Only in sample	0	0	0	0	0	16	0	0	0	0	0	16	0	0	0	#DIV/0!	atcctgttttccgaaaacaaagaaaagttcagaaaccgagaataaaaaag	HWI-D00104_219_C42RDACXX_1_2105_2255_2848_CONS_SUB_SUB_CMP
Rubiaceae	Palicourea	NA	NA	Only in sample	0	0	0	0	55	13	106	0	0	0	0	174	0	0	0	#DIV/0!	atcttttttctgaaagcaaaagttcagaaagtgaaaaaaagg	HWI-D00104_219_C42RDACXX_1_1115_8669_83218_CONS_SUB_SUB
Celastraceae	Parnassia	Par_pal	NA	Only in sample	418	280	0	0	0	0	0	0	0	0	0	698	0	0	0	#DIV/0!	atcctattttccaaaaacaaagaaaggttcagaaactaagaataaaactaaaacaaggg	HWI-D00104_219_C42RDACXX_1_1102_20017_94245_CONS_SUB_SUB
Orobanchaceae	Pedicularis	Ped_lap	Pedicularis lapponica	Only in sample	0	113	0	0	2	0	0	0	0	0	0	115	0	0	0	#DIV/0!	atcttcttttttttttcaaaaaaaagggttagaaaacgaaaaaaaaaaa	HWI-D00104_219_C42RDACXX_1_1203_12835_39823_CONS_SUB_SUB
Lauraceae	Persea	NA	NA	Only in sample	0	70	0	0	0	0	0	0	0	0	3026	3096	0	0	0	#DIV/0!	atcctgttttcagaaaacaagggttcagaaagcgagaaccaaaaaaaggatag	HWI-D00104_219_C42RDACXX_1_1102_16812_65486_CONS_SUB_SUB_CMP
Fabaceae	Phaseolus	NA	NA	Only in sample	547	20	0	0	0	0	0	0	0	0	396	963	0	0	0	#DIV/0!	atcccgttttctgaaaaaaagaaaaattcagaaagtgataataaaaaagg	HWI-D00104_219_C42RDACXX_1_1101_9991_63303_CONS_SUB_SUB
Fabaceae	Philenoptera	NA	Philenoptera cyanescens	Only in sample	0	0	0	25	0	0	0	0	0	0	0	25	0	0	0	#DIV/0!	atcctatttttcaaaaacaaagaaaaattcagaaagctaaaataaaaaaaaag	HWI-D00104_219_C42RDACXX_1_1110_15966_48706_CONS_SUB_SUB
Pinaceae	Picea	Pic_abi	NA	Only in sample	0	0	0	0	0	0	0	0	456	0	0	456	0	0	0	#DIV/0!	atccggttcattgagacaatagtttcttcttttcttctcctaagataggaaggg	HWI-D00104_219_C42RDACXX_1_1213_17574_10503_CONS_SUB_SUB
Fabaceae	Pisum	NA	NA	Only in sample	0	0	0	0	0	0	0	0	0	0	99	99	0	0	0	#DIV/0!	atccttctttctgaaaacaaataaaagttcagaaagtgaaaatcaaaaaag	HWI-D00104_219_C42RDACXX_1_1116_17998_14990_CONS_SUB_SUB_CMP
Orchidaceae	Platanthera	NA	Platanthera obtusata	Only in sample	0	42	0	0	0	0	0	0	0	0	0	42	0	0	0	#DIV/0!	atcttaaaaaaaaatggaaaatgagaataaaaaga	HWI-D00104_219_C42RDACXX_1_2111_17082_22662_CONS_SUB_SUB_CMP
Platanaceae	Platanus	NA	Platanus orientalis	Only in sample	0	0	0	0	0	0	0	0	0	0	53	53	0	0	0	#DIV/0!	atcctgttttcagaaaacgagaaaaaaaaggaaag	HWI-D00104_219_C42RDACXX_1_1204_5911_89099_CONS_SUB_SUB
Polygonaceae	Polygonum	NA	NA	Only in sample	169	1	0	0	0	0	0	0	0	0	0	170	0	0	0	#DIV/0!	ctccttctttccaaaaggaagaaaaag	HWI-D00104_219_C42RDACXX_1_1114_8088_46492_CONS_SUB_SUB_CMP
Rosaceae	Potentilla	Pote_ere	Potentilla erecta	Only in sample	0	0	62	0	0	0	0	0	0	0	0	62	0	0	0	#DIV/0!	atcccgttttatgaaaacaaacaaaggtttcagaaaccgagaataaataaag	HWI-D00104_219_C42RDACXX_1_1211_8144_9651_CONS_SUB_SUB_CMP
Pyrolaceae	Pyrola	Pyr_gra	Pyrola grandiflora	Only in sample	0	17	0	0	0	0	0	0	0	0	0	17	0	0	0	#DIV/0!	atcctttttttttttgaaatttttgtttgttttcgaaaaaaagg	HWI-D00104_219_C42RDACXX_1_1305_13320_95460_CONS_SUB_SUB
Pyrolaceae	Pyrola	Pyr_min	Pyrola minor	Only in sample	158	128	0	0	0	0	0	0	0	13	0	299	0	0	0	#DIV/0!	atctttttttttttaatttttgtttgttttcgaaaaaaaagg	HWI-D00104_219_C42RDACXX_1_1109_16659_39412_CONS_SUB_SUB
Pyrolaceae	Pyrola	Pyr_min	NA	Only in sample	2378	1425	0	0	0	0	0	0	0	139	0	3942	0	0	0	#DIV/0!	atcttttttttttaatttttgtttgttttcgaaaaaaaagg	HWI-D00104_219_C42RDACXX_1_1103_7707_34358_CONS_SUB_SUB_CMP
Pyrolaceae	Pyrola	Pyr_rot	Pyrola rotundifolia	Only in sample	0	1127	0	0	0	0	0	0	0	173	0	1300	0	0	0	#DIV/0!	atcctttttttttgaaatttttgtttgttttcgaaaaaaagg	HWI-D00104_219_C42RDACXX_1_1106_7103_14244_CONS_SUB_SUB
Ranunculaceae	Ranunculus	Ran_sp	NA	Only in sample	797	0	0	0	0	0	0	0	0	0	0	797	0	0	0	#DIV/0!	atcctgctttcagaaagcaaaaaaagg	HWI-D00104_219_C42RDACXX_1_1103_4847_27629_CONS_SUB_SUB_CMP
Ranunculaceae	Ranunculus		Ranunculus reptans	Only in sample	0	0	13	0	0	0	0	0	0	0	0	13	0	0	0	#DIV/0!	atcctgctttcagaaaacaaaaaggggggttcagaaagcaaaaaaaaaaaaaag	HWI-D00104_219_C42RDACXX_1_1115_6088_3689_CONS_SUB_SUB
Ranunculaceae	Ranunculus		NA	Only in sample	0	0	14	0	0	0	0	0	0	0	0	14	0	0	0	#DIV/0!	atcctgctttcagaaaacaaaaaggggggttcagaaagcaaaaaaaaaaaaag	HWI-D00104_219_C42RDACXX_1_1111_1173_68409_CONS_SUB_SUB
Ericaceae	Rhododendron	Rho_lap	Rhododendron lapponicum	Only in sample	0	253	0	0	0	0	0	0	0	0	0	253	0	0	0	#DIV/0!	atccttttttcgcaaacaaacaaagattccgaaagctaaaaaaaag	HWI-D00104_219_C42RDACXX_1_1106_19594_60518_CONS_SUB_SUB
Polygonaceae	Rumex	Rum_sp	NA	Only in sample	1569	480	0	0	0	0	0	0	0	0	114	2163	0	0	0	#DIV/0!	ctcctcctttccaaaaggaagaataaaaaag	HWI-D00104_219_C42RDACXX_1_1103_16394_21281_CONS_SUB_SUB_CMP
Polygalaceae	Securidaca	NA	NA	Only in sample	0	0	85	0	12	0	49	0	0	0	42	188	0	0	0	#DIV/0!	atcccgttttccgaaaacaaaaaaacaaagaagggttcggtaagaaaaaaaag	HWI-D00104_219_C42RDACXX_1_1112_15425_46720_CONS_SUB_SUB
Malpighiaceae	Tetrapterys	NA	Tetrapterys sp. OT2816	Only in sample	0	0	0	0	0	0	31	0	0	0	0	31	0	0	0	#DIV/0!	atcctgttttcaaatcctgttctcaaaaaacaaacaaaggttcataaagacagaaataaagg	HWI-D00104_219_C42RDACXX_1_2107_12996_29896_CONS_SUB_SUB_CMP
Ranunculaceae	Thalictrum	Tha_alp	NA	Only in sample	0	0	0	0	0	0	0	0	0	268	0	268	0	0	0	#DIV/0!	atcctggtttcagaaaacaaaaaaggggttcagaaagcaagaatacaaaaagaaaag	HWI-D00104_219_C42RDACXX_1_1111_19246_13124_CONS_SUB_SUB_CMP
Primulaceae	Trientalis	Tri_eur	NA	Only in sample	469	0	1	0	0	0	0	0	0	0	0	470	0	0	0	#DIV/0!	atcctctttttcgaaaacaaagatttaaaggaaaaaaggggg	HWI-D00104_219_C42RDACXX_1_1104_19780_2780_CONS_SUB_SUB_CMP
Ranunculaceae	Trollius	Tro_eur	NA	Only in sample	175	0	0	0	0	0	0	0	0	92	0	267	0	0	0	#DIV/0!	atcctgttttcagaaaacaaaaagggttcagaaagcaagaatcaaaaag	HWI-D00104_219_C42RDACXX_1_1115_16766_10885_CONS_SUB_SUB
Ericaceae	Vaccinium	Vac_sp	NA	Only in sample	48	122	16	1	49	0	0	0	7	11	113	367	0	0	0	#DIV/0!	atccttttttttggcaaacaaataaagattccgaaagaaaaagg	HWI-D00104_219_C42RDACXX_1_1112_12569_93858_CONS_SUB_SUB_CMP
Valerianaceae	Valeriana	Val_sam	NA	Only in sample	309	0	0	0	274	0	0	0	35	0	878	1496	0	0	0	#DIV/0!	atccggtttttgttttccgaaaacaaacaaaggctaaaatcaaaaaag	HWI-D00104_219_C42RDACXX_1_1101_16076_19859_CONS_SUB_SUB
Plantaginaceae	Veronica	Ver_alp	NA	Only in sample	0	476	0	0	0	0	0	0	0	132	0	608	0	0	0	#DIV/0!	atcctgtcttctaaaaacaaaggttcagaaagtgaaaaaaaaagg	HWI-D00104_219_C42RDACXX_1_1105_16614_18569_CONS_SUB_SUB
